# Supplementary material for: How does digital village construction influences carbon emission? The case of China
Source: PLoS One. 2022 Dec 9;17(12):e0278533. doi: 10.1371/journal.pone.0278533 (PMC9733852; doi:10.1371/journal.pone.0278533)
Supplement: S1 Dataset — (XLSX) [file pone.0278533.s001.xlsx]

## Sheet: Sheet1
year	pro	id	SZ	C	perC	c/GDP	c1	c2	c3	pop	gdp	ind	urban	invest	energy	income	open	RL	yaosu	jiju	m1	m2	m3	m4	m5	m6	m7	m8	m9	m10	m11	m12	m13	net	environment	perenvironment	a1	a2	a3	a4	a5	a6	a7	a8	a9	a10	a11	b1	b2
2020	北京	1	0.194078	463.34	1.69722	0.00281001	463.194	0.14204	0.00436387	273	164889	83.9	87.55	67.928	0.024837	24774.6	0.0798089	155.676	0.748616	1024.35	178.43	9340	0.44	100	2084.1	747.3	24.6	2384.77	3272.9	0.830436	0.00400642	338.754	0.414699	94.4	304.41	1.11505	0.848	1	0.848	3.13736	24774.6	158.064	117.627	37.4923	40.68	8.59778	0.211351	5032437	77
2020	天津	2	0.109046	260.29	1.22779	0.00256156	260.258	0.024513	0.00745748	212	101614	64.4	84.7	12.2037	0.456997	21041.7	0.116769	224.628	0.717745	829.355	123.4	3036	0.42	100	1254.6	534.6	11.4	922.398	1488.8	0.719744	0.000405419	111.943	0.224332	52.8	141.32	0.666604	0.603	0.662	0.91	1.59748	21041.7	387.573	68.3513	42.787	94.75	361.356	3.81379	1057711	43
2020	河北	3	0.372518	338.946	0.113778	0.00697937	338.77	0.00855384	0.167294	2979	48564	51.7	60.07	221.713	0.883037	13663.7	0.0151786	210.12	0.658533	258.596	111.73	15592.5	0.6	100	4598.2	2534.4	42.8	5582.17	7104	0.671513	0.000458204	53.9088	0.348813	1038.9	385.95	0.129557	0.468	0.581	0.805	5.17392	13663.7	6289.12	1304.6	252.149	1482.57	6669.56	4.49865	1429512	31
2020	山西	4	0.11521	207.772	0.158847	0.00411202	207.705	0.0100963	0.0572147	1308	50528	51.2	62.53	102.997	2.46089	11678.1	0.0112454	124.076	0.70745	154.382	115.22	7699.2	0.48	100	2322.3	1252.1	26	2380.13	3266.3	0.677592	0.00125932	94.4454	0.406655	233.6	485.91	0.371491	0.367	0.372	0.984	8.66615	11678.1	3970.61	995.238	114.842	324.95	3120.19	9.60207	845635	26
2020	内蒙古	5	0.105383	136.375	0.174393	0.00189247	136.249	0.0115528	0.115052	782	72062	48.8	67.48	120.688	1.93466	13856.1	0.0081058	169.802	0.72903	14.8581	123.17	6136.3	0.41	100	1441.3	722.9	18.6	1725.93	2574.3	0.657723	0.000403507	54.9115	0.3682	87.3	473.1	0.604987	0.327	0.327	0.998	42.097	13856.1	10286.9	7523.37	178.715	337.24	7161.81	21.2365	528836	35
2020	辽宁	6	0.102229	159.124	0.134056	0.00270288	159.02	0.0108652	0.0935424	1187	58872	53.5	72.14	173.66	0.787855	14527.4	0.0719006	142.89	0.714604	202.907	114.43	6795.2	0.47	100	3305.2	1331.2	30.4	4598.08	3921.8	0.747958	0.000308626	75.5829	0.336339	77	347.74	0.292957	1	1	1	6.98383	14527.4	496.81	1152.82	165.07	598.76	3581.07	5.98081	1391234	38
2020	吉林	7	0.0952649	64.2769	0.0714983	0.00126529	64.1557	0.00831872	0.112959	899	50800	52.2	62.64	98.6613	1.22415	13232	0.0146514	164.732	0.726838	92.0921	119.22	5143	0.47	100	1651.2	654.2	14.7	2262.6	2445	0.623058	0.000304479	57.4126	0.239118	112.6	109.81	0.122147	0.297	0.313	0.949	14.7957	13232	7202.9	1671.82	112.994	193.86	5935.34	30.6166	511241	36
2020	黑龙江	8	0.101842	99.0502	0.0904568	0.00232321	98.8919	0.0171346	0.141236	1095	42635	49.5	65.61	181.654	1.21772	13541.1	0.0136274	133.263	0.740681	51.2842	120.7	9117.8	0.48	100	2127.5	886.3	18.6	2658.94	2980.3	0.593654	0.000580057	46.47	0.246056	164.2	195.21	0.178274	0.56	0.646	0.867	23.8001	13541.1	16445.2	4114.33	172.87	327.93	15032.3	45.8399	684724	46
2020	上海	9	0.157242	220.354	0.828399	0.00141463	220.195	0.14891	0.00971792	266	155768	73.1	89.3	5.12456	0.36237	28397.6	0.139473	951.053	0.739241	2899.93	171.99	6464	0.45	100	2322	919	17.8	2180.36	3365.7	0.80152	0.00195593	197.773	0.318005	2.7	306.26	1.15135	0.801	1	0.801	0.811844	28397.6	179.613	27.9541	34.4329	97.22	112.62	1.1584	4511223	63
2020	江苏	10	0.545028	661.9	0.294047	0.00545983	661.714	0.0267734	0.159391	2251	121231	52.5	73.44	147.811	0.765604	19717.8	0.0520548	224.883	0.68591	528.45	116.78	22838.1	0.39	100	7224.9	3756.8	61.6	8476.76	8428.7	0.653604	0.000337846	39.7413	0.307557	1416.4	698.01	0.310089	1	1	1	2.48287	19717.8	4350.69	631.773	254.453	1806.66	5521.21	3.05603	5751294	29
2020	浙江	11	0.818024	328.869	0.18301	0.00326843	328.732	0.0361876	0.10067	1797	100620	55.8	72.17	548.694	0.610767	26334.1	0.0373327	268.233	0.732867	473.195	132.96	15414.3	0.24	100	6031.5	2938.8	59.7	7516.03	7041.1	0.733542	0.000400345	56.699	0.605353	892.7	540.34	0.30069	1	1	1	5.74837	26334.1	1669.35	853.611	148.496	686.02	898.18	1.30926	4719793	32
2020	安徽	12	0.243193	132.164	0.0519718	0.00208376	132.005	0.00538934	0.153624	2543	63426	51.3	58.33	333.788	1.20402	13910.8	0.0143287	168.746	0.657495	286.608	98.74	8224.3	0.47	100	3543.7	2093	31	3908.07	5010.5	0.569362	0.00050007	34.0216	0.285918	802.1	306.37	0.120476	0.398	0.485	0.821	4.96131	13910.8	5725.19	1108.09	223.346	1243.97	7507.31	6.03496	1547722	27
2020	福建	13	0.318926	120.638	0.0929418	0.00114006	120.527	0.0366547	0.0751811	1298	105818	47.5	68.75	173.131	0.635539	17497.7	0.032463	285.669	0.695831	240.874	114.09	8861.6	0.47	100	3370	1831	32.3	3762.92	3979.6	0.819896	0.0011607	45.8242	0.829364	577.6	187.47	0.14443	1	1	1	11.3013	17497.7	1155.85	1094.11	96.8125	881.17	719.501	0.816529	1874018	22
2020	江西	14	0.179914	65.4119	0.0365839	0.00115018	65.3404	0.00687273	0.0646523	1788	56871	48.1	60.44	279.335	0.827309	13853.2	0.0217586	180.024	0.661566	175.854	94.04	7285.9	0.51	100	2532.9	1510.5	26.2	2930.46	3599.3	0.585733	0.000550794	35.3954	0.314671	518.5	200.49	0.112131	0.671	0.673	0.998	9.53226	13853.2	2922.6	1456.18	152.763	734.83	3752.5	5.10662	1077845	24
2020	山东	15	0.457081	393.223	0.104832	0.00545001	392.959	0.0280497	0.235945	3751	72151	53.5	63.05	712.046	1.04211	15462.2	0.0340737	236.847	0.660912	419.38	107.43	13193.4	0.53	100	6756.8	3445.6	58	7250.71	8761.3	0.635047	0.000195244	33.9966	0.205856	1070.9	774.43	0.20646	0.534	1	0.534	3.85613	15462.2	7067.29	1143.54	296.55	2313.77	8780.17	3.79475	3171601	30
2020	河南	16	0.264575	254.218	0.0573985	0.00458587	253.903	0.0233816	0.291319	4429	55435	48.7	55.43	419.326	0.898899	13223.3	0.00962256	261.862	0.633768	370.439	101.16	14094.2	0.6	100	4934.5	3090.9	49.4	6358.88	8748.7	0.53978	0.000197251	28.674	0.198895	901.7	433.84	0.0979544	0.366	0.921	0.397	4.39838	13223.3	7843.44	1288.24	292.888	2097.2	11209.1	5.34481	1797652	21
2020	湖北	17	0.218534	151.651	0.0707655	0.00203722	151.487	0.0279028	0.135513	2143	74440	51.3	62.89	224.045	0.679622	13289.4	0.0167383	161.301	0.691013	210.041	98.37	8592.3	0.42	100	3221.4	1870.2	32.5	3698.98	4789.7	0.618417	0.00034282	49.1081	0.271926	570.3	231.66	0.108101	0.54	0.711	0.759	8.40302	13289.4	5008.05	1639.21	195.074	1487.53	4967.55	3.33946	1828064	30
2020	湖南	18	0.214828	75.7273	0.0276377	0.00120393	75.5899	0.0155279	0.121919	2740	62900	51.7	58.76	492.527	0.66646	13835.3	0.0156811	123.351	0.656684	207.778	101.13	10695	0.58	100	3242.4	2113.2	36.6	3403.66	5771.2	0.542826	0.00021969	29.5282	0.262447	701.6	250.32	0.0913577	0.672	0.853	0.788	10.0937	13835.3	3923.74	1833.24	181.622	1767.12	4770.91	2.69982	1482739	25
2020	广东	19	0.675934	465.892	0.142999	0.00528163	465.707	0.0630336	0.122224	3258	88210	56.5	74.15	308.405	0.493055	16356.8	0.0586192	206.536	0.725719	508.053	123.3	23803.8	0.42	100	8653.2	3890	83.8	8632.84	14251.4	0.857935	0.000329138	45.4788	0.388214	1017	770.72	0.236562	0.892	1	0.892	6.65258	16356.8	2594.1	1493.56	224.508	1676.78	2056.82	1.22665	9914338	43
2020	广西	20	0.176287	61.043	0.0265867	0.00137767	60.9085	0.0151655	0.119341	2296	44309	51.9	54.2	475.435	0.711793	12027.9	0.0149894	187.911	0.641776	134.042	106.39	12012	0.53	100	3356.2	1650.8	27.1	3038.85	4799.3	0.587496	0.000427772	22.7416	0.211126	700.7	138.38	0.06027	0.566	0.747	0.758	14.3154	12027.9	3897.24	2055.6	143.594	1594.56	2733.76	1.71443	884642	29
2020	海南	21	0.110349	92.4588	0.230571	0.00167707	92.4055	0.0252234	0.0280792	401	55131	60.4	60.27	78.6399	0.499289	12944	0.141748	121.447	0.695947	206.353	112.61	2559	0.6	100	852.3	351.5	8.2	795.971	964	0.624574	0.00239071	10.4594	0.45822	111.2	53.64	0.133766	1	1	1	8.06721	12944	616.444	305.748	37.9001	347.11	232.362	0.669419	216286	42
2020	重庆	22	0.13532	238.587	0.243705	0.00305215	238.519	0.0203849	0.0470758	979	78170	52.8	69.46	67.7873	0.565074	13675.6	0.023999	130.304	0.670184	261.978	113.56	5285	0.36	100	2368.8	1228.4	24.2	2596.9	3117.2	0.617637	0.000116221	29.7821	0.399953	253	201.35	0.205669	0.721	0.784	0.92	9.63363	13675.6	2125.62	714.096	74.1253	897.69	1947.2	2.16912	1197952	27
2020	四川	23	0.26101	563.53	0.155628	0.00969497	563.374	0.041185	0.114326	3621	58126	52.4	56.73	506.781	0.371	13092.1	0.0143731	141.477	0.669689	114.359	109.05	16869.6	0.34	100	6284.7	2975.5	48.3	6250.23	7521.4	0.550949	0.000254895	26.1937	0.279117	1109.2	376.53	0.103985	0.829	1	0.829	20.6834	13092.1	6057.18	4197.18	202.924	1572.19	6232.18	3.96401	2359810	29
2020	贵州	24	0.134866	76.406	0.0422833	0.00165141	76.3522	0.0142844	0.039494	1807	46267	50.9	53.15	199.333	1.17089	9697.84	0.0127167	129.417	0.644768	138.131	106.15	6702	0.38	100	1744.5	1002.4	27.9	1691.65	3597.4	0.569848	0.000725074	31.0379	0.279332	224.3	159.74	0.0884007	1	1	1	17.3161	9697.84	4041.84	1440.72	83.201	1374.75	2805.59	2.0408	560259	29
2020	云南	25	0.162091	33.3085	0.0141257	0.000640856	33.1738	0.0291609	0.105515	2358	51975	51.5	50.05	357.02	0.61957	10508.4	0.0105349	209.712	0.696866	84.3552	104.92	6194	0.46	100	2218	1278.1	33.1	2315.33	3945.4	0.508661	0.000415117	32.1436	0.281993	404	230.72	0.0978456	0.629	0.69	0.912	26.0111	10508.4	6209.1	3363.9	129.325	1384.83	4135.25	2.9861	787004	34
2020	陕西	26	0.147088	272.294	0.184481	0.0041075	272.171	0.016778	0.106197	1476	66292	47.9	62.66	220.973	1.59881	11020.9	0.0183599	121.739	0.69342	130.525	116.11	5071.3	0.39	100	2576.5	1369	29.2	2851.66	3876.2	0.635323	0.000298621	56.2676	0.297323	346.6	419.19	0.284004	0.562	0.648	0.868	17.5398	11061.6	3515.21	1862.21	106.171	698.06	2991.83	4.28592	1334689	38
2020	甘肃	27	0.132128	75.8767	0.0634951	0.00210798	75.7988	0.00380603	0.074043	1195	35995	55.1	52.23	97.0185	0.871087	8585.02	0.0192303	99.4028	0.680199	39.5778	106.87	5549.6	0.48	100	1460.6	931.4	18.6	1483.75	2298.6	0.529311	0.00084323	34.8812	0.264846	336	104.75	0.0876569	0.483	0.488	0.989	16.4636	8610.96	5296.96	1427.27	86.6923	720.26	2572.34	3.5714	379220	28
2020	青海	28	0.0874625	120.002	0.508482	0.00236136	119.996	0.000387396	0.00545134	236	50819	50.8	60.08	35.8786	0.36409	9818.87	0.00542044	81.9611	0.705087	5.80126	111.31	927	0.5	100	412.8	182	5.7	417.754	581.1	0.685408	0.00105081	115.057	0.287221	50.1	46.32	0.196271	1	1	1	121.849	9804.53	578.744	4593.31	37.6967	59.55	281.966	4.73495	139604	42
2020	宁夏	29	0.0860706	50.6444	0.20097	0.000928778	50.6213	0.000375644	0.0227034	252	54528	50.3	64.96	68.2937	1.79446	11624.5	0.0337571	149.156	0.699996	76.3913	116.51	1633	0.46	100	550	283.6	5.3	513.949	712.7	0.651293	0.000667536	99.5148	0.726872	61.7	53.98	0.214206	0.642	1	0.642	9.59171	11688.7	120.1	358.941	37.422	249.62	665.043	2.66422	180326	34
2020	新疆	30	0.103892	308.422	0.274397	0.0057549	308.242	0.0185176	0.161541	1124	53593	51.3	56.53	162.596	1.28189	11548.6	0.00661157	113.568	0.697821	10.8677	110.11	6618	0.69	100	1943.8	883.9	21.8	1971.84	2359.2	0.663178	0.00121213	84.2082	0.560393	235.6	215.552	0.191772	0.373	0.375	0.996	31.1297	11599.1	6068.33	5171.57	166.13	525.93	2339.98	4.44922	544612	30
2019	北京	1	0.180305	409.81	1.41803	0.00249546	409.673	0.13263	0.00447337	289	164222	83.5	87.35	64.2319	0.0379904	24194.4	0.0715724	149.11	0.781231	0.81375	186.656	8295	0.4372	100	2060.1	688.105	21.8333	2211.3	3289.2	0.813639	0.00392538	331.902	0.406312	61.8335	320.563	1.10921	0.987	1	0.987	3.15171	24194.4	93.55	116.957	37.1091	44.56	46.5	1.04354	4859824	71.6439
2019	天津	2	0.0982662	239.276	0.927428	0.00264772	239.248	0.0210242	0.00792609	258	90370.6	63.5	84.31	15.0376	0.480734	20721.9	0.108955	214.66	0.776437	0.782583	109.149	3036	0.4777	100	1092.6	523.625	10.118	853.688	1450.71	0.691194	0.000389337	107.503	0.215433	44.0862	150.561	0.58357	0.55	0.555	0.992	1.61818	20721.9	329.56	68.65	42.4243	94.66	339.3	3.58441	997752	38.9156
2019	河北	3	0.314697	358.171	0.111302	0.00772789	357.972	0.00881326	0.190026	3218	46347.9	51.3	58.77	270.083	0.919489	13023.9	0.0182672	198.27	0.680285	0.211558	109.531	14610.2	0.6117	100	4345.82	2359.67	37.2143	5082.21	6915.15	0.618861	0.000422278	49.6819	0.321464	952.413	397.342	0.123475	0.448	0.565	0.791	5.33113	13023.9	6034.17	1305.35	244.855	1459.66	6469.2	4.43199	1318998	28.0391
2019	山西	4	0.10865	198.426	0.131582	0.00433965	198.358	0.0103935	0.0577434	1508	45724	51.4	61.29	154.907	2.4229	11172	0.0120994	117.49	0.73635	0.133519	106.918	7359.2	0.5115	100	2148.19	1126.06	23.0439	2174.49	3142.31	0.63525	0.00118062	88.5436	0.381243	216.903	520.155	0.344931	0.344	0.344	0.999	8.89304	11172	3869.5	996.984	112.108	317.7	3126.2	9.8401	777535	24.4372
2019	内蒙古	5	0.100106	139.016	0.149319	0.0020488	138.886	0.0105197	0.118854	931	67852.1	49.6	66.46	131.419	1.91341	13025	0.00797549	157.49	0.767727	0.0128458	118.588	6136.3	0.4309	100	1372.73	682.504	17.4512	1576.04	2606.15	0.611417	0.000375098	51.0455	0.342277	87.7103	472.355	0.507363	0.321	0.322	0.997	43.9047	13025	11496.5	7700.05	175.381	337.7	6827.5	20.2176	510975	32.9318
2019	辽宁	6	0.104384	162.566	0.117123	0.00284251	162.46	0.0107228	0.0955002	1388	57191	53	71.21	188.399	0.802133	13732.1	0.0734181	138.63	0.738817	0.16648	112.223	6499.17	0.4803	100	3270.73	1230.41	28.2799	4189.66	4062.3	0.705944	0.00029129	71.3373	0.317447	128.473	350.503	0.252523	1	1	1	6.98383	13732.1	496.81	1152.82	165.07	590.38	3488.7	5.90924	1351250	36.1418
2019	吉林	7	0.0922462	65.4135	0.0582489	0.00150462	65.2924	0.00692321	0.11417	1123	43475	53.8	61.63	96.1283	1.22188	12583.5	0.0189903	156.58	0.749415	0.0825895	107.689	5244	0.5302	100	1686.62	618.297	13.5001	2050.84	2304.81	0.585806	0.000286275	53.9799	0.224821	96.5395	116.098	0.103382	0.267	0.268	0.996	14.877	12583.5	7498.5	1669.11	112.194	204.86	5644.9	27.5549	484692	32.1362
2019	黑龙江	8	0.108706	96.2272	0.0655945	0.00265947	96.0714	0.0142596	0.141487	1467	36182.8	50.1	64.62	189.516	1.16919	12836.1	0.0141011	128.31	0.762484	0.048363	104.738	9079.36	0.5684	100	2181.08	848.278	17.689	2418.94	2901.75	0.560167	0.000547337	43.8487	0.232177	267.635	224.831	0.153259	0.575	0.703	0.818	23.9637	12836.1	17195.4	4086.09	170.512	325.04	14338.1	44.1118	667886	40.3067
2019	上海	9	0.143111	215.314	0.758149	0.001369	215.161	0.143233	0.00950982	284	157279	72.7	89.22	5.70803	0.385946	27460.8	0.129874	904.53	0.737024	2.18375	165.06	6548	0.4405	100	2028.61	890.148	16.4592	2051.44	3197.44	0.780389	0.00190437	192.559	0.309622	1.4438	329.34	1.15965	0.836	1	0.836	0.856318	27460.8	161.98	28.7564	33.5814	103.36	117.4	1.13584	4212421	60.6857
2019	江苏	10	0.519208	623.517	0.262865	0.00504435	623.329	0.0259074	0.162023	2372	123607	51.3	72.47	197.526	0.803138	18938.6	0.0528461	213.31	0.711342	0.405155	125.972	22838.1	0.375	100	7248.96	3585.74	53.6159	7740.85	8452.6	0.618028	0.000319457	37.5782	0.290816	1368.27	719.191	0.3032	1	1	1	2.55876	18938.6	4089.69	635.703	248.442	1762.4	5381.5	3.05351	5278056	26.9399
2019	浙江	11	0.768404	318.733	0.181614	0.00296156	318.597	0.0342258	0.102549	1755	107624	54	71.58	561.061	0.654214	25206.2	0.0390842	255.44	0.729106	0.33116	149.34	15414.3	0.2095	100	6284.4	2778.91	53.8743	6828.44	7046.99	0.705194	0.000384874	54.5079	0.58196	922.495	527.183	0.300389	1	1	1	5.93492	25206.2	1290.47	855.193	144.095	690.74	977.4	1.415	4395882	28.0706
2019	安徽	12	0.230155	129.326	0.0459746	0.00221088	129.164	0.00496285	0.157125	2813	58495.6	50.8	57.02	431.165	1.25408	13251.3	0.0170408	158.54	0.673843	0.23855	91.8049	8224.3	0.4826	100	3481.29	1864.7	28.4055	3535.49	4790.84	0.526639	0.000462546	31.4687	0.264463	705.938	296.647	0.105456	0.388	0.464	0.838	5.09946	13251.3	5546.9	1110.63	217.794	1211.7	7287	6.01386	1459552	24.941
2019	福建	13	0.294084	114.416	0.0859622	0.00106792	114.302	0.0340821	0.0795504	1331	107139	45.3	67.87	212.482	0.651805	16759.1	0.031705	269.83	0.731316	0.188125	118.81	8636.8	0.4427	100	3232.05	1779.04	29.0227	3447.38	3915.76	0.768528	0.00108798	42.9532	0.777402	788.541	192.3	0.144478	1	1	1	11.6779	16759.1	931.99	1092.58	93.5599	862.18	822.4	0.953861	1815601	18.9401
2019	江西	14	0.162696	58.5019	0.0294423	0.00110041	58.4267	0.00655013	0.0686816	1987	53164	47.5	59.07	289.527	0.848349	13221.9	0.0229063	172.18	0.696432	0.148782	89.0924	7285.89	0.5224	100	2369.5	1448.78	24.1868	2653	3506.44	0.542472	0.000510113	32.7812	0.29143	460.909	208.696	0.105031	0.649	0.651	0.997	9.87894	13221.9	2721.62	1453.12	147.093	720.8	3665.1	5.08477	992350	21.5488
2019	山东	15	0.401679	411.29	0.106112	0.00582129	411.02	0.0245098	0.245531	3876	70652.6	53	61.86	799.96	1.04284	15066.4	0.0462051	222.3	0.664917	0.325469	107.103	12977.4	0.5277	100	6915.23	3186.1	55.7845	6605.77	8855.06	0.602139	0.000185127	32.2349	0.195188	1016.96	825.487	0.212974	0.543	1	0.543	3.92533	15066.4	6461.87	1145.96	291.94	2285.5	8312.8	3.63719	2877131	27.1139
2019	河南	16	0.225353	237.002	0.0525386	0.00420307	236.68	0.0225588	0.298985	4511	56387.8	48	54.01	489.55	0.985604	12796.7	0.00936633	244.33	0.673379	0.297424	102.086	14004.8	0.5777	100	4752.84	2769.2	42.986	5736.37	8245.69	0.508806	0.000185932	27.0285	0.187482	783.136	429.926	0.0953062	0.338	0.697	0.485	4.49658	12796.7	7514.07	1283.43	285.424	2092.5	10734.5	5.12999	1721638	18.9102
2019	湖北	17	0.206238	148.46	0.0642126	0.00191842	148.295	0.0259846	0.138754	2312	77386.5	50	61.83	363.095	0.665394	13719.3	0.0173549	152.54	0.713542	0.173132	95.9679	8712.3	0.4318	100	3062.28	1708.32	30.326	3355.11	4635.62	0.58275	0.000323048	46.2758	0.256243	499.749	289.405	0.125175	0.542	0.725	0.747	8.57365	13719.3	4768.59	1624.51	189.477	1453.28	4608.6	3.17117	1774183	27.1793
2019	湖南	18	0.195652	71.5304	0.0241738	0.00124314	71.391	0.0149626	0.124435	2959	57540.3	53.2	57.45	545.246	0.70267	13138.1	0.0152541	116.29	0.668678	0.171471	96.0927	10165	0.6013	100	2997.94	1873.77	32.72	3106.18	5489.68	0.511833	0.000207147	27.8423	0.247463	645.483	259.154	0.0875817	0.621	0.795	0.781	10.3177	13138.1	3629.23	1829.83	177.348	1718.52	4616.4	2.68626	1381750	23.3568
2019	广东	19	0.619135	446.568	0.135529	0.00474204	446.383	0.0595341	0.125128	3295	94172	55.5	72.65	352.748	0.512077	15678.2	0.0590074	198.7	0.754554	0.374883	143.504	23803.8	0.378	100	8537.98	3801.64	75.839	7916.98	14200.3	0.814083	0.000312314	43.1542	0.368371	930.085	807.832	0.245169	0.853	1	0.853	6.80751	15678.2	1901.91	1493.99	219.462	1628.56	2160.6	1.32669	9450134	40.3433
2019	广西	20	0.161194	60.4577	0.0249207	0.00140717	60.3266	0.00998968	0.121047	2426	42964	50.7	52.98	516.957	0.678165	11413.9	0.0178276	175.49	0.680025	0.109521	103.376	11662	0.5207	100	3022.98	1447.4	24.5184	2755.83	4450.21	0.542889	0.000395292	21.0149	0.195096	601.479	138.365	0.0570343	0.593	0.754	0.786	14.6405	11413.9	3307.64	2032.32	138.815	1543.76	2747	1.77942	815880	26.6873
2019	海南	21	0.103667	99.8734	0.259411	0.00176746	99.8187	0.0249445	0.0298025	385	56506.8	59	59.37	95.1717	0.535793	12293.5	0.132786	114.26	0.711837	0.153882	120.21	2119	0.5546	100	794.11	323.198	7.6446	715.975	931.515	0.582417	0.00222935	9.75339	0.427291	99.7125	59.9711	0.155769	1	1	1	8.19449	12293.5	486.91	303.773	37.0704	336.74	272.6	0.809527	207609	42.351
2019	重庆	22	0.125837	224.002	0.216009	0.00295407	223.934	0.0197836	0.0476991	1037	75828	53.2	68.24	77.384	0.599453	12940.1	0.0229104	123.01	0.67871	0.200915	117.747	4613	0.3511	100	2318.19	1163.99	21.7999	2349.84	3016.09	0.584806	0.000110043	28.199	0.378693	243.633	219.312	0.211487	0.677	0.688	0.984	9.83126	12940.1	1870.17	712.484	72.4713	869.5	1999.3	2.29937	1119132	25.3085
2019	四川	23	0.243294	550.474	0.142241	0.00986973	550.311	0.0433002	0.119846	3870	55774	52.4	55.36	534.788	0.37637	12443.1	0.0183725	132.81	0.678476	0.0903204	112.758	16869.6	0.3393	100	5863.99	2811.75	42.1849	5632.37	7277.7	0.5125	0.000237107	24.3658	0.259639	981.078	363.399	0.0939017	0.77	1	0.77	21.1875	12443.1	5227.17	4201.66	198.308	1537.48	6279.3	4.08415	2121513	26.1817
2019	贵州	24	0.125207	79.684	0.0431424	0.00171611	79.6303	0.0126956	0.0409981	1847	46433	50.3	51.48	184.175	1.1965	9192.77	0.0132841	119.81	0.66171	0.103833	111.781	6702	0.3548	100	1759.85	892.855	25.7388	1535.51	3520.08	0.524167	0.000666948	28.5498	0.256939	177.242	163.612	0.0885826	1	1	1	18.0857	9192.77	3472.62	1448.56	80.0942	1303.42	2709.4	2.07869	561177	28.4877
2019	云南	25	0.152202	35.896	0.0144625	0.000748707	35.7624	0.0264508	0.107203	2482	47944	52.6	48.67	406.835	0.638682	10090.3	0.0127021	195.54	0.720785	0.0699974	100.097	8610.25	0.4712	100	2091.09	1156.08	29.1127	2097.85	3829.35	0.472528	0.000385628	29.8603	0.261961	372.193	226.008	0.091059	0.571	0.599	0.953	27.6442	10090.3	5395.55	3324.93	120.276	1316.4	4165.8	3.16454	826983	33.7744
2019	陕西	26	0.138525	265.873	0.169131	0.00398915	265.749	0.0173862	0.106581	1572	66649	45.8	61.28	302.345	1.50356	10494.5	0.0180066	114.96	0.734034	0.105414	119.718	5105.48	0.3822	100	2322.68	1197.66	25.6499	2591.9	3839.85	0.596194	0.00028023	52.8022	0.279011	319.454	413.366	0.262956	0.541	0.612	0.884	17.9704	10494.5	2934.34	1861.42	103.583	679.84	2998.9	4.41118	1250333	34.0422
2019	甘肃	27	0.125759	71.3467	0.0523453	0.00216238	71.2686	0.00277022	0.0752972	1363	32994.6	55.1	50.7	115.985	0.871664	8175.75	0.0195185	93.02	0.713787	0.0342651	103.918	5724.6	0.5101	100	1405.75	870.688	17.1569	1343.17	2323.06	0.495222	0.000788924	32.6348	0.247789	321.939	107.111	0.0785844	0.495	0.495	0.999	19.9488	8175.75	5209.47	1854.64	92.97	692.84	2581.1	3.72539	353817	25.847
2019	青海	28	0.0820277	112.721	0.415944	0.00230129	112.715	0.000361478	0.00581947	271	48981.5	50.7	58.78	59.9043	0.37572	9372.3	0.00465106	78.32	0.719628	0.00473056	110.733	927	0.5063	100	382.299	174.542	4.89	376.71	564.671	0.635972	0.000975019	106.758	0.266505	44.232	38.9387	0.143685	1	1	1	123.366	9372.3	564.2	4573.98	37.0767	57.98	280.2	4.8327	140076	39.95
2019	宁夏	29	0.0813822	54.8423	0.196567	0.00101153	54.8193	0.00034634	0.0226965	279	54217	50.3	63.63	55.7779	1.79031	10983.4	0.0232763	139.5	0.697631	0.0571212	119.24	1583	0.4416	100	520.043	259.095	4.8678	462.924	685.736	0.595583	0.000610437	91.0026	0.664698	54.212	53.703	0.192484	0.556	1	0.556	10.0835	10983.4	119.8	363.995	36.098	242.74	677.4	2.79064	155234	29.4223
2019	新疆	30	0.101972	283.728	0.233713	0.00522712	283.546	0.0140064	0.168269	1214	54280	51.6	55.51	241.222	1.23149	10990.4	0.00738442	107.45	0.677925	0.00802892	108.789	6918.03	0.6685	100	1818.97	775.9	20.1084	1785.7	2138.19	0.625056	0.00114246	79.3675	0.528179	267.415	220.66	0.181763	0.36	0.362	0.995	31.0454	10990.4	7038.59	5157.57	166.13	515.16	2203.6	4.27751	517695	28.9711
2018	北京	1	0.170455	406.521	1.39698	0.00289934	406.384	0.131342	0.00502795	291	140211	80.98	87.09	54.0692	0.0691958	22663.1	0.0784578	149.11	0.782776	0.864625	186.112	6540	0.3971	100	2059.86	638.8	16.6177	2037.84	3291.13	0.802333	0.00387084	327.291	0.400666	67.78	323.687	1.11233	1	1	1	3.16637	22663.1	212.84	116.288	36.726	48.44	55.64	1.14864	4581161	69.9391
2018	天津	2	0.0881809	225.046	0.855688	0.00186434	225.017	0.0207086	0.00837644	263	120711	58.62	83.95	15.0969	0.494843	19784.9	0.0747221	214.66	0.788104	0.84025	105.7	3456	0.6383	100	897.37	437.91	6.6515	784.979	1352.46	0.678167	0.000381999	105.477	0.211373	26.15	145.929	0.554865	0.568	0.573	0.992	1.6387	19784.9	436.21	68.94	42.07	94.57	350.21	3.70318	909710	36.8274
2018	河北	3	0.258317	288.126	0.087523	0.00603124	287.915	0.00797324	0.202426	3292	47772.2	46.19	57.33	315.998	0.940514	12237.7	0.0110212	198.27	0.688323	0.224274	108.461	14637	0.7682	100	4192.38	2159.77	29.9499	4582.25	6505.32	0.593833	0.0004052	47.6727	0.308463	857.53	369.885	0.112359	0.461	0.605	0.762	5.49799	12237.7	6523.55	1306.11	237.561	1436.75	6538.68	4.55102	1261891	25.2376
2018	山西	4	0.102861	162.767	0.105283	0.00359087	162.7	0.00850814	0.0588295	1546	45328	53.44	59.85	229.211	2.34493	10451	0.0111425	117.49	0.740789	0.141125	106.55	6090.83	0.5485	100	1989.15	991.03	18.9995	1968.85	3086.33	0.6115	0.00113649	85.2332	0.36699	196.71	467.398	0.302327	0.349	0.35	0.997	9.13127	10451	4056.78	998.729	109.375	310.45	3137.06	10.1049	721306	22.8315
2018	内蒙古	5	0.097702	134.234	0.142046	0.0019653	134.103	0.0096272	0.121204	945	68302	50.48	65.51	144.851	1.94162	12044.1	0.00738467	157.49	0.768779	0.013539	120.145	5969	0.5136	100	1358.38	628.28	14.2088	1426.14	2508.06	0.583833	0.000358176	48.7426	0.326836	96.38	426.647	0.451478	0.338	0.341	0.99	45.7826	12044.1	9272	7876.74	172.047	338.16	6789.85	20.0788	486112	30.9519
2018	辽宁	6	0.108402	158.574	0.114	0.00273368	158.464	0.0104391	0.0995287	1391	58007.5	52.37	70.26	179.589	0.823177	12789.7	0.0696534	138.63	0.748741	0.17842	111.962	6499.17	0.6125	100	3240.31	1135.99	21.9784	3781.23	3905.94	0.680333	0.000280722	68.7493	0.30593	213.54	365.718	0.262917	1	1	1	6.98383	12789.7	496.81	1152.82	165.07	582	3484.03	5.98631	1301083	34.5506
2018	吉林	7	0.0873537	64.4271	0.0561212	0.00115853	64.3043	0.0066822	0.116069	1148	55610.9	49.77	60.85	131.628	1.20194	11929.1	0.0118737	156.58	0.753394	0.0879211	110.983	5244	0.5804	100	1526.74	588.22	11.2618	1839.08	2366.22	0.561	0.000274152	51.6942	0.215301	94.3	127.049	0.11067	0.269	0.27	0.995	14.9594	11929.1	6981.55	1666.41	111.395	215.86	5599.72	25.9414	537090	30.4907
2018	黑龙江	8	0.10186	95.0823	0.0631776	0.0021972	94.9144	0.0131386	0.154798	1505	43274.4	57.1	63.46	191.823	1.14507	12157.3	0.0108184	128.31	0.772281	0.0519543	101.604	9067.36	0.613	100	2113.15	810.67	14.1962	2178.93	2894.93	0.533667	0.000521444	41.7744	0.221193	241.13	223.699	0.148637	0.572	0.726	0.788	24.132	12157.3	15843.7	4057.86	168.153	322.15	14214.5	44.124	575864	34.5999
2018	上海	9	0.140806	202.522	0.703202	0.00150037	202.379	0.133345	0.0102089	288	134982	69.9	89.13	5.50902	0.4022	25743.8	0.137884	904.53	0.752126	2.35804	153.573	6548	0.514	100	1871.82	772.92	11.5619	1922.51	3032	0.7685	0.00187535	189.625	0.304905	0.1876	345.598	1.19999	0.87	1	0.87	0.903106	25743.8	191.847	29.5587	32.73	109.5	129.87	1.18603	3698775	55.6805
2018	江苏	10	0.43893	597.889	0.244336	0.00519143	597.702	0.022255	0.165018	2447	115168	50.98	71.19	222.218	0.842353	17954.1	0.0501016	213.31	0.719725	0.431809	121.654	19333.7	0.5296	100	7131.47	3351.87	40.8336	7004.94	7979.54	0.6035	0.000311948	36.6949	0.28398	1244.38	747.258	0.305377	0.977	1	0.977	2.63841	17954.1	4567.2	639.633	242.431	1718.14	5475.93	3.18713	4990547	24.2755
2018	浙江	11	0.612306	292.183	0.16378	0.00296201	292.043	0.0318154	0.108178	1784	98643.4	54.67	70.02	749.63	0.678176	23699.3	0.037416	255.44	0.733193	0.34485	144.827	16202	0.2218	100	5970.97	2653.79	40.6315	6140.84	6833.64	0.691	0.000377127	53.4108	0.570246	902.3	566.047	0.317291	1	1	1	6.13323	23699.3	1974.76	856.776	139.694	695.46	975.73	1.403	4055446	23.9909
2018	安徽	12	0.202185	114.986	0.0401348	0.00241002	114.82	0.0046195	0.161873	2865	47711.7	45.08	55.65	490.069	1.23529	12360.8	0.0144761	158.54	0.682101	0.252436	87.5415	8224.3	0.6035	100	3373.97	1662.42	22.7435	3162.9	4596.33	0.500333	0.000439442	29.8968	0.251254	640.35	309.226	0.107932	0.384	0.45	0.854	5.24351	12360.8	5885.95	1112.89	212.241	1179.43	7316.33	6.20328	1383775	22.8973
2018	福建	13	0.236016	112.574	0.0835738	0.0012344	112.459	0.0327746	0.0823207	1347	91197.2	45.22	66.98	264.67	0.591484	15665	0.0352445	269.83	0.737937	0.198683	115.542	7417.6	0.3843	100	3244.96	1629.12	23.6036	3131.83	3793.55	0.749333	0.00106081	41.8804	0.757986	568.02	204.522	0.151835	1	1	1	12.0816	15665	1335.91	1091.06	90.3073	843.19	833.51	0.98852	1645811	17.286
2018	江西	14	0.145294	56.27	0.0275293	0.00118628	56.19	0.00587709	0.0740932	2044	47433.9	44.84	57.34	265.669	0.855043	12448.3	0.021082	172.18	0.69979	0.156753	87.0017	6484.89	0.6295	100	2032.68	1323.36	19.2899	2375.53	3340.8	0.5105	0.000480048	30.8492	0.274254	415.31	214.15	0.10477	0.633	0.637	0.994	10.2534	12448.3	3083.89	1450.07	141.423	706.77	3721.33	5.26526	896706	19.1496
2018	山东	15	0.357977	338.539	0.0868048	0.00443885	338.255	0.023471	0.260436	3900	76267.3	49.53	61.46	838.586	1.04752	14256.7	0.0204471	222.3	0.668272	0.344194	105.199	12870.4	0.6806	100	6312.27	2884.82	42.2752	5960.84	8418.57	0.577	0.000177398	30.8891	0.187039	951.32	898.896	0.230486	0.572	1	0.572	3.92533	14256.7	7572.48	1145.96	291.94	2257.23	8404.84	3.72352	2803319	23.5496
2018	河南	16	0.201791	230.455	0.0496884	0.0045951	230.125	0.0197712	0.310354	4638	50152.2	45.22	52.24	546.954	1.03673	12022.8	0.0093012	244.33	0.676419	0.313059	97.3882	12115.5	0.6794	100	4780.81	2503.91	33.7583	5113.86	7766.49	0.483333	0.000176624	25.6754	0.178096	729.69	385.19	0.083051	0.347	0.647	0.536	4.60005	12022.8	8158.29	1278.63	277.959	2087.8	10906.1	5.22372	1612445	17.0891
2018	湖北	17	0.1818	135.988	0.0578919	0.00204138	135.816	0.0235613	0.148517	2349	66615.7	47.58	61	433.005	0.662622	12924.4	0.0148453	152.54	0.721576	0.184184	94.1319	8502.3	0.4164	100	2961.29	1480.73	23.072	3011.24	4551.95	0.560167	0.000310529	44.4825	0.246313	406.56	289.452	0.123224	0.538	0.745	0.722	8.75467	12924.4	5235.4	1609.8	183.879	1419.03	4847.01	3.41572	1788207	26.304
2018	湖南	18	0.175446	66.2523	0.0218366	0.00125126	66.1072	0.0144396	0.130722	3034	52948.6	51.8	56.09	619.817	0.724901	12377.5	0.0172278	116.29	0.680268	0.183076	91.3625	10123	0.6613	100	2821.1	1635.32	24.0158	2808.7	5226.59	0.489833	0.000198243	26.6456	0.236826	520.18	252.155	0.0831099	0.567	0.689	0.823	10.5529	12377.5	4155.41	1826.42	173.074	1669.92	4747.9	2.84319	1267433	21.5274
2018	广东	19	0.503697	412.968	0.124238	0.00477906	412.78	0.0582727	0.129176	3324	86412	54.23	71.81	317.217	0.531496	14786.6	0.0610563	198.7	0.74828	0.386711	148.268	23037.5	0.4518	100	8149.07	3597.84	65.0583	7201.12	14106.9	0.791167	0.000303523	41.9394	0.358001	627.31	838.733	0.252326	0.848	1	0.848	6.96973	14786.6	2594.1	1494.43	214.417	1580.34	2151.04	1.36112	8459520	37.0074
2018	广西	20	0.142228	49.2807	0.0200982	0.0011878	49.1476	0.0110753	0.122032	2452	41489.2	45.5	51.82	516.087	0.632904	10763.9	0.0125447	175.49	0.681139	0.114525	102.422	12582	0.6139	100	2760.11	1230.57	18.8426	2472.82	4130.82	0.518167	0.000377291	20.0579	0.186211	475.77	135.541	0.0552776	0.596	0.76	0.784	14.9888	10763.9	4384.69	2009.05	134.037	1492.96	2802.12	1.87689	721030	23.5308
2018	海南	21	0.0957335	95.809	0.250809	0.00184407	95.7536	0.024386	0.0310232	382	51955.3	56.63	59.13	81.9415	0.528529	11768.7	0.13328	114.26	0.726169	0.163559	116.162	2119	0.5286	100	726.09	279.12	5.5314	635.979	913.96	0.564667	0.0021614	9.45614	0.414269	82.6	66.2444	0.173415	1	1	1	8.32759	11768.7	722.201	301.797	36.2407	326.37	286.11	0.876643	194262	40.3871
2018	重庆	22	0.115737	215.32	0.201234	0.00326576	215.252	0.0196713	0.0489636	1070	65932.7	52.33	66.61	83.8532	0.639004	12100.5	0.0260498	123.01	0.685985	0.212622	117.698	4099	0.4571	100	2245.72	1070.14	16.1598	2102.78	2862.24	0.563167	0.000105971	27.1556	0.36468	215.78	233.315	0.218051	0.658	0.659	1	10.0381	12100.5	2370.24	710.873	70.8173	841.31	2017.85	2.39846	1069389	23.5118
2018	四川	23	0.21876	512.888	0.128899	0.0104921	512.721	0.0427704	0.12423	3979	48883.2	51.4	53.5	594.177	0.406437	11669.4	0.0119593	132.81	0.686454	0.0957449	108.722	16388.3	0.4135	100	5400.5	2624.49	34.2242	5014.52	7332.03	0.4885	0.000226004	23.2247	0.24748	851.91	347.379	0.087303	0.773	1	0.773	21.7157	11669.4	6722.77	4206.13	193.691	1502.77	6265.57	4.16935	1898955	24.2764
2018	贵州	24	0.118843	66.8354	0.0353814	0.0016205	66.7778	0.0121962	0.0454327	1889	41243.6	46.54	49.54	245.447	1.38473	8501.93	0.0136212	119.81	0.664191	0.108806	109.456	5605	0.4321	100	1535.42	732.01	20.9289	1379.38	3323.1	0.494667	0.000629413	26.943	0.242479	164.05	168.34	0.0891159	1	1	1	18.9174	8501.93	4515.28	1456.4	76.9873	1232.09	2740.2	2.22403	508564	25.5129
2018	云南	25	0.137739	28.3835	0.0112588	0.000764305	28.2461	0.0254727	0.111842	2521	37136.3	47.12	47.44	408.19	0.66251	9359.77	0.0128559	195.54	0.723449	0.0734282	96.4706	7627.65	0.5308	100	1962.62	1019.43	24.7966	1880.37	3918.88	0.449333	0.000366699	28.3946	0.249103	305.87	222.102	0.0881009	0.519	0.546	0.95	29.3271	9359.77	6209.1	3291.67	112.24	1247.97	4174.58	3.3451	728873	29.5567
2018	陕西	26	0.132548	228.384	0.141152	0.00359788	228.254	0.0148719	0.115089	1618	63477.5	42.7	59.65	313.851	1.59896	9821.79	0.0178169	114.96	0.744603	0.112343	121.329	5105.48	0.4619	100	2239.57	1057.4	20.9213	2332.14	3726.81	0.573667	0.000269641	50.807	0.268468	284.09	361.689	0.223541	0.554	0.625	0.887	18.4231	9821.79	3976.77	1860.64	100.995	661.62	3005.98	4.54336	1145226	31.6148
2018	甘肃	27	0.116134	67.5427	0.0489795	0.00215543	67.4614	0.00289386	0.0784626	1379	31336.1	54.94	49.69	114.927	0.844398	7647.98	0.0188939	93.02	0.710928	0.0357349	103.743	5465.1	0.5581	100	1127.95	742.84	15.7769	1202.6	2210.61	0.472333	0.000752461	31.1264	0.236336	277.89	107.987	0.078308	0.488	0.49	0.997	19.99	7647.98	5374.2	1854.27	92.76	665.42	2645.25	3.97531	322096	23.2776
2018	青海	28	0.0769661	110.839	0.40305	0.00232418	110.832	0.000339791	0.00647781	275	47689.5	47.12	57.27	45.4237	0.416649	8678.35	0.00505809	78.32	0.728615	0.00500417	113.787	927	0.5492	100	355.42	152.9	3.7324	335.666	558.97	0.609167	0.000933923	102.258	0.255272	34.39	40.4867	0.147224	1	1	1	124.933	8678.35	589.74	4554.65	36.4567	56.41	281.26	4.986	131203	35.8876
2018	宁夏	29	0.0762837	45.3498	0.160247	0.00083835	45.3269	0.000338498	0.0226435	283	54094.2	47.91	62.15	78.1116	1.70967	10206.5	0.0292237	139.5	0.709471	0.0606061	128.036	1583	0.4562	100	498.23	217.02	3.6931	411.898	694.61	0.572333	0.000586607	87.4501	0.63875	42.43	62.4399	0.220636	0.54	1	0.54	10.6128	10206.5	130.34	369.048	34.774	235.86	735.68	3.11914	167865	31.3368
2018	新疆	30	0.0879749	283.208	0.231947	0.00572429	283.024	0.0148095	0.169249	1221	49474.7	45.77	54.01	246.083	1.1755	10224.6	0.00654479	107.45	0.702184	0.00861867	108.727	6769.03	0.6736	100	1678.63	647.25	18.0988	1599.57	1992.49	0.6015	0.0010994	76.3765	0.508274	195.82	219.461	0.179739	0.376	0.376	0.998	31.1297	10224.6	5242.29	5171.57	166.13	504.39	2219.63	4.40062	482087	27.7855
2017	北京	1	0.152594	356.088	1.21513	0.0027605	355.96	0.122404	0.00568293	293.045	128994	80.5562	86.93	55.327	0.122542	21254.4	0.077608	146.95	0.765856	0.852062	172.851	5850	0.4252	100	1818.04	541.936	15.8005	1818.04	4639.72	0.789833	0.00381053	322.191	0.394424	70.7762	279.506	0.9538	1	1	1	3.18351	21254.4	213.73	114.67	36.02	52.32	66.8	1.27676	4302114	67.4493
2017	天津	2	0.0846132	180.249	0.678188	0.00151541	180.217	0.0193024	0.0127707	265.78	118944	58.1515	83.57	12.4181	0.523664	19023.9	0.0688125	209.34	0.774221	0.824417	101.495	3350	0.7471	100	795.305	339.346	5.5789	795.305	1309.56	0.663167	0.00037355	103.144	0.206697	14.3754	129.549	0.487432	0.561	0.581	0.965	1.65852	19023.9	436.76	69.21	41.73	94.48	351.4	3.71931	879740	36.6298
2017	河北	3	0.215322	206.058	0.0609094	0.00454003	205.837	0.00734548	0.214154	3383.03	45387	44.2144	55.74	352.33	0.981102	11509.8	0.0103987	189.25	0.702381	0.229516	100.828	13981	1.0721	100	4126.88	1910.1	28.9801	4126.88	6211.8	0.565167	0.000385639	45.3713	0.293572	721.032	327.983	0.0969494	0.466	0.592	0.787	5.82816	11509.8	6518.87	1306.44	224.16	1413.84	6658.5	4.70951	1219415	21.3324
2017	山西	4	0.098499	162.096	0.10264	0.00385393	162.028	0.0074694	0.0604906	1579.27	42060	51.714	58.59	288.279	2.2961	9766.99	0.00878889	111.71	0.754075	0.143981	98.5294	5562.5	0.5613	100	1840.12	872.871	18.5415	1840.12	2956.15	0.5845	0.00108631	81.4699	0.350786	185.809	398.892	0.252579	0.372	0.374	0.997	9.64058	9766.99	4056.32	1002.62	104	303.2	3180.9	10.4911	685530	21.5732
2017	内蒙古	5	0.0914235	112.767	0.117402	0.0017685	112.633	0.00886777	0.124684	960.514	63764	49.9916	64.6	164.64	1.88817	11181.2	0.00825469	146.15	0.756151	0.0133602	112.362	6083.3	0.5492	99.0804	1294.08	493.997	12.3058	1294.08	2360.27	0.5545	0.00034018	46.2937	0.310415	103.466	371.223	0.386483	0.337	0.341	0.988	49.5283	11181.2	9270.78	8288.06	167.34	338.62	6780.9	20.0251	473031	28.1216
2017	辽宁	6	0.102928	134.555	0.0947327	0.00251379	134.442	0.00897664	0.103559	1420.36	53526.7	52.5739	69.49	207.494	0.812764	12294.7	0.0594108	134.1	0.757791	0.181713	108.853	6499.17	0.6132	100	3118.77	1058.62	20.7697	3118.77	3936.77	0.655667	0.000270544	66.2566	0.294838	213.715	345.461	0.24322	1	1	1	7.01441	12294.7	497.16	1153.31	164.42	573.62	3467.5	6.04494	1273499	32.4704
2017	吉林	7	0.0824905	54.0458	0.0458863	0.000985554	53.9209	0.00607319	0.118873	1177.82	54838	45.8406	59.71	135.556	1.2125	11473.9	0.00589719	151.73	0.753657	0.0889474	105.569	5103.5	0.5767	100	1761.08	501.488	10.1863	1761.08	2349.58	0.534833	0.000261365	49.283	0.205259	74.9876	122.225	0.103773	0.275	0.276	0.994	15.0037	11473.9	6986.74	1659.26	110.59	226.86	5544	24.438	567812	27.0187
2017	黑龙江	8	0.0913527	87.996	0.0572066	0.00209934	87.8198	0.0176105	0.158538	1538.21	41916	55.8197	61.9	190.657	1.15098	11373.7	0.00932528	124.87	0.779175	0.0529348	96.5275	8850.86	0.6512	100	1937.24	664.586	13.1958	1937.24	2858.68	0.506	0.000494411	39.6087	0.209726	150.767	206.282	0.134105	0.606	0.778	0.779	24.3831	11373.7	15845.7	3991.27	163.69	319.26	14154.3	44.3347	512067	30.8999
2017	上海	9	0.13306	180.324	0.606305	0.00142397	180.189	0.123969	0.0110376	297.414	126634	69.1788	89.1	4.90772	0.411459	23957.4	0.136247	879.62	0.757894	2.37003	136.405	5044	0.1477	100	1810.2	681.335	9.7942	1810.2	3393.14	0.755333	0.00184322	186.376	0.299681	1.0686	346.614	1.16542	0.911	1	0.911	1.0149	23957.4	191.6	31.34	30.88	115.64	133.1	1.15099	3461822	53.6311
2017	江苏	10	0.358346	514.593	0.205152	0.00480254	514.403	0.0208607	0.169116	2508.35	107150	50.2735	70.18	243.919	0.89869	16882.2	0.0508178	205.99	0.726203	0.436382	109.694	10643.7	0.5286	100	6531.73	3106.15	38.3317	6531.73	9257.65	0.587167	0.000303505	35.7017	0.276294	1152.91	700.781	0.279379	1	1	1	2.79983	16882.2	4573.34	647.04	231.1	1673.88	5527.3	3.30209	4623098	21.9482
2017	浙江	11	0.448511	227.356	0.125594	0.00246973	227.216	0.0287703	0.110935	1810.24	92057	53.3189	68.91	506.027	0.687931	22154.9	0.0339201	249.67	0.753484	0.35092	134.18	15234.7	0.2136	100	5455.12	2464.57	39.0149	5455.12	7456.25	0.675167	0.000368485	52.1869	0.55718	604.183	509.543	0.281478	1	1	1	6.51563	22154.9	1977.04	858.89	131.82	700.18	977.2	1.39564	3779698	22.438
2017	安徽	12	0.169507	96.2917	0.033099	0.00221863	96.1223	0.00433801	0.16505	2909.2	43401.4	42.9249	54.29	413.143	1.24032	11491.1	0.0130383	150.84	0.679062	0.250564	78.0887	8563.2	0.5872	100	2872.24	1323.65	21.608	2872.24	4639.68	0.470833	0.000413532	28.1341	0.236439	422.844	307.046	0.105543	0.407	0.494	0.823	5.51983	11491.1	5866.76	1112.19	201.49	1147.16	7321.8	6.38254	1277447	21.7351
2017	福建	13	0.206013	108.761	0.0790027	0.00131549	108.647	0.0280212	0.0855451	1376.67	82677	45.4062	65.78	272.99	0.567173	14577.4	0.0360896	253.4	0.719903	0.1933	109.82	7263.6	0.4202	100	2861.77	1373.6	23.1161	2861.77	3508.76	0.728167	0.00103085	40.6974	0.736575	459.979	185.952	0.135074	1	1	1	12.8671	14577.4	1336.9	1086.24	84.42	824.2	833.2	1.01092	1637327	18.0355
2017	江西	14	0.124804	47.1867	0.0224871	0.00108664	47.1016	0.00535601	0.0797381	2098.39	43424.4	42.7019	55.7	276.807	0.862908	11640	0.0211911	167.05	0.686424	0.154094	74.6237	6125.89	0.4515	100	1985.92	997.068	18.8812	1985.92	3079.28	0.476833	0.00044839	28.8147	0.256167	309.297	218.398	0.104079	0.626	0.632	0.991	11.0331	11640	3085.99	1441.15	130.62	692.74	3786.3	5.46569	827224	17.2312
2017	山东	15	0.29243	274.935	0.0697045	0.00377621	274.639	0.0219983	0.273975	3944.3	72807.1	47.992	60.79	866.421	1.05039	13549.3	0.0190103	207.81	0.693826	0.357762	99.3806	13290.4	0.6699	100	5596.91	2588.74	40.3341	5596.91	8507.99	0.551833	0.000169661	29.5418	0.178881	844.615	828.933	0.21016	0.596	1	0.596	3.98311	13549.3	7589.79	1148.61	288.37	2228.96	8455.6	3.79352	2721641	20.138
2017	河南	16	0.176261	217.177	0.0455846	0.00465307	216.841	0.0173792	0.318491	4764.27	46674	43.3374	50.56	539.186	1.06	11305.7	0.0091731	229.68	0.68302	0.317424	89.4785	12239	0.7867	100	4475.85	2128.38	33.3897	4475.85	7542.45	0.456833	0.00016694	24.2677	0.168331	592.81	322.85	0.0677648	0.358	0.675	0.53	4.78603	11305.7	8112.28	1265.57	264.43	2083.1	10915.1	5.23983	1593335	14.3036
2017	湖北	17	0.157073	113.93	0.047429	0.00189255	113.75	0.0221868	0.157756	2402.11	60199	46.5284	59.88	360.513	0.675585	12150.9	0.0129981	141.83	0.719497	0.184358	84.6173	8833.5	0.415	100	2605.51	1242.92	21.1003	2605.51	4116.39	0.5365	0.000297409	42.6031	0.235906	263.434	269.038	0.112	0.56	0.789	0.71	9.05457	12150.9	5235.91	1572.96	173.72	1384.78	4853	3.50453	1591304	23.9373
2017	湖南	18	0.15111	58.8789	0.0189131	0.00118808	58.7322	0.0149079	0.131791	3113.14	49558	49.4325	54.62	565.168	0.7254	11584.4	0.0157162	109.46	0.694212	0.187262	82.8463	9803	0.6993	100	2436.01	1315.48	22.301	2436.01	4922.45	0.465	0.000188193	25.2947	0.22482	374.048	262.529	0.0843294	0.603	0.747	0.807	10.9881	11584.4	4151.02	1816.66	165.33	1621.32	4978.9	3.07089	1229091	20.403
2017	广东	19	0.40642	395.106	0.117331	0.00488195	394.911	0.057031	0.138427	3367.45	80932	53.6041	70.74	314.832	0.516974	13884.7	0.053415	192.25	0.754216	0.385161	132.476	23037.5	0.4609	100	6482.33	3246.83	55.9284	6482.33	14160.3	0.7685	0.000294827	40.7379	0.347744	611.808	745.478	0.221377	0.846	1	0.846	7.19804	13884.7	2599.65	1491.65	207.23	1532.12	2169.7	1.41614	7749271	34.1042
2017	广西	20	0.121399	36.4912	0.0147077	0.000957725	36.3538	0.0106861	0.126803	2481.09	38102	44.2369	50.59	523.289	0.633418	10031.3	0.0129351	162.48	0.67998	0.114421	89.7663	11809	0.6401	100	2216.39	967.975	17.7936	2216.39	3713.35	0.490333	0.000357025	18.9805	0.176209	296.205	133.391	0.0537631	0.606	0.795	0.763	15.5865	10031.3	4387.46	1952.68	125.28	1442.16	2853.1	1.97835	692093	20.4638
2017	海南	21	0.0938032	93.0184	0.239399	0.00192068	92.9633	0.0218142	0.0332667	388.55	48430	56.097	58.04	102.581	0.511749	11121.6	0.124286	109.13	0.719895	0.161765	108.826	1684	0.5403	100	571.628	228.707	5.2323	571.628	911.697	0.5435	0.00208038	9.10167	0.39874	79.5628	64.7282	0.166589	1	1	1	8.51967	11121.6	722.4	296.74	34.83	316	282.5	0.893987	184038	41.1864
2017	重庆	22	0.106286	206.07	0.186557	0.00324816	206.004	0.016192	0.0500276	1104.6	63442	49.2364	65	86.4658	0.608165	11323.8	0.023391	118.01	0.693294	0.21422	106.495	4099	0.4671	100	1935.17	866.932	14.853	1935.17	2831.58	0.538833	0.000101393	25.9822	0.348923	205.483	258.032	0.233598	0.65	0.652	0.997	10.3079	11323.8	2369.85	705.68	68.46	813.12	2030.7	2.49742	1032125	21.0935
2017	四川	23	0.186434	468.033	0.114562	0.010482	467.862	0.0419267	0.129273	4085.41	44651.3	49.7286	51.78	593.272	0.451482	10888.4	0.0121148	125.4	0.702415	0.098351	92.6719	16388.3	0.4378	100	4702.77	2167.53	31.4639	4702.77	6898.54	0.462	0.000213743	21.9648	0.234055	737.206	285.935	0.0699891	0.813	1	0.813	22.5311	10888.4	6725.17	4213.32	187	1468.06	6292	4.28593	1756141	23.2891
2017	贵州	24	0.103856	38.5149	0.0199303	0.00101472	38.4575	0.0101957	0.047244	1932.48	37956.1	44.9043	47.76	192.143	1.424	7896.83	0.00995868	108.29	0.687627	0.113122	97.3645	4908	0.4449	100	1325.62	568.571	19.3259	1325.62	2938.47	0.463	0.00058912	25.2182	0.226956	131.902	147.764	0.0764633	1	1	1	20.2223	7896.83	4518.77	1472.59	72.82	1160.76	3052.8	2.63	500947	24.5232
2017	云南	25	0.116668	21.2397	0.00829954	0.000620664	21.08	0.0234098	0.136365	2559.15	34221	47.8312	46.29	407.116	0.697509	8707.56	0.00973975	184.09	0.726661	0.0739872	88.0833	6027.15	0.6024	100	1661.76	812.582	21.455	1661.76	3680.47	0.424167	0.000346161	26.8042	0.235151	118.335	194.055	0.0758281	0.517	0.556	0.93	29.7936	8707.56	6213.31	3292.79	110.52	1179.54	4169.2	3.5346	693067	28.675
2017	陕西	26	0.124253	223.271	0.134736	0.00389882	223.145	0.0095519	0.116267	1657.1	57266.3	42.3515	58.07	314.092	1.59659	9179.95	0.0159662	107.74	0.732725	0.110429	110.043	5111.48	0.453	100	1993.18	903.216	20.0007	1993.18	3668.28	0.550167	0.000258595	48.7257	0.257471	241.038	300.744	0.181488	0.546	0.632	0.864	19.1762	9179.95	3982.89	1856.26	96.8	643.4	3019.4	4.69288	1061206	29.5347
2017	甘肃	27	0.0990556	62.6637	0.0445118	0.002199	62.5771	0.00248355	0.0840705	1407.8	28496.5	54.1342	48.12	116.478	0.869644	7158.99	0.0203563	86.27	0.721271	0.0364326	96.218	5227	0.54	100	1099.87	576.378	13.9441	1099.87	2034.1	0.447333	0.000712634	29.479	0.223827	196.367	93.6963	0.0665552	0.499	0.499	1	20.1105	7158.99	5376.95	1854.79	92.23	638	2647.2	4.14922	314175	22.2623
2017	青海	28	0.0725686	107.184	0.381927	0.00243341	107.177	0.000310778	0.00678957	280.641	44047	46.632	55.45	54.5399	0.478517	8101.61	0.00563446	75.09	0.720591	0.00494306	102.089	927	0.6165	100	310.547	120.149	3.5187	310.547	533.294	0.579833	0.000888951	97.3342	0.24298	14.2423	38.0719	0.13566	1	1	1	125.593	8101.61	590.14	4508.8	35.9	54.84	282.6	5.15317	120666	30.1939
2017	宁夏	29	0.0711745	43.2541	0.150934	0.000852046	43.2302	0.000343554	0.0235992	286.576	50765	46.8228	60.95	78.7725	1.5525	9579.29	0.0523352	132.35	0.731651	0.0623788	116.162	1451	0.5171	100	415.045	159.154	3.2361	415.045	682.529	0.5425	0.00055603	82.8917	0.605455	18.564	52.6684	0.183785	0.515	1	0.515	11.7606	9579.29	129.32	380.69	32.37	228.98	722.5	3.1553	169733	30.093
2017	新疆	30	0.0792211	265.122	0.214213	0.00589934	264.942	0.0170372	0.163048	1237.66	44941	45.9405	51.9	255.692	1.18059	9622.47	0.00523239	99.66	0.698367	0.00850241	92.1316	6375.03	0.6491	100	1407.42	569.91	15.5904	1407.42	1855.84	0.577333	0.00105523	73.3079	0.487853	161.595	187.116	0.151185	0.384	0.387	0.994	31.5147	9622.47	5239.62	5171.87	164.11	493.62	2295.9	4.65115	466963	25.906
2016	北京	1	0.131945	351.208	1.19721	0.00297136	351.089	0.112961	0.00639672	293.355	118198	80.2322	86.76	49.3245	0.171274	19934.9	0.0738191	143.67	0.773825	0.876938	178.057	5230	2.77	100	1784.04	475.76	14.5564	1784.04	3594.04	0.778	0.00375344	317.364	0.388514	77.74	274.01	0.934056	1	1	1	3.1846	19934.9	216.33	114.55	35.97	56.2	85.5	1.52135	4033558	65.5976
2016	天津	2	0.0790327	161.267	0.604827	0.00140168	161.237	0.015608	0.014484	266.633	115053	56.4361	83.27	20.5385	0.545598	17927.1	0.0610769	203.8	0.777403	0.845167	96.0082	2585	0.8	100	724.325	283.93	5.6562	724.325	1125.42	0.646	0.00036388	100.474	0.201347	7.81	133.82	0.501888	0.53	0.542	0.978	1.67543	17927.1	436.93	69.43	41.44	94.39	362	3.83515	912195	32.8533
2016	河北	3	0.17729	175.436	0.0503115	0.00407404	175.213	0.0043844	0.21826	3487	43062	41.5358	53.87	372.603	1.02138	10834.8	0.00997312	179.34	0.706311	0.233268	95.3279	11930.7	1.14	100	3841.08	1612.02	25.6487	3841.08	5518.33	0.533	0.000363691	42.789	0.276864	572.06	283.18	0.0812103	0.472	0.605	0.78	5.88995	10834.8	6520.47	1306.92	221.89	1390.93	6791.4	4.88263	1120877	19.4504
2016	山西	4	0.0852308	150.09	0.0930879	0.00422408	150.021	0.00637012	0.0624968	1612.35	35532	55.4514	57.27	309.978	2.30599	9230.23	0.00853256	104.95	0.759463	0.146719	91.4196	5096.49	0.6	100	1582.89	747.19	16.4417	1582.89	2485.33	0.555	0.00103148	77.358	0.333082	120.74	249.48	0.154731	0.371	0.38	0.976	9.70386	9230.23	4056.8	1002.7	103.33	295.95	3227.3	10.9049	667447	20.7639
2016	内蒙古	5	0.0836254	97.673	0.0998689	0.00135536	97.5391	0.00740541	0.126502	978.012	72064	43.7833	63.4	168.17	1.93161	10490.5	0.00694259	135.47	0.777631	0.0139288	98.0428	6294.1	0.6	83.1	1200.73	417.18	11.6251	1200.73	2045.16	0.522	0.000320242	43.5803	0.292221	97.31	314.75	0.321826	0.353	0.373	0.946	50.0287	10490.5	9257.93	8288.25	165.67	339.08	6803.4	20.0643	491371	24.6907
2016	辽宁	6	0.0973723	109.869	0.0769097	0.00216315	109.754	0.00808253	0.107002	1428.54	50791	51.5456	68.87	231.976	0.79712	11676.5	0.0475297	129.12	0.7614	0.186127	101.125	6775.17	0.74	100	3239.53	971.73	17.627	3239.53	3529.83	0.626	0.000258303	63.2588	0.281498	220.63	310.61	0.217432	1	1	1	7.07237	11676.5	497.45	1153.15	163.05	565.24	3515	6.2186	1199429	28.2037
2016	吉林	7	0.0731078	49.911	0.0414771	0.000926543	49.787	0.00432164	0.119723	1203.34	53868	42.4539	58.75	134.979	1.22963	10908.9	0.00514844	146.5	0.76496	0.0923789	97.1383	3851.5	0.7	100	1560.71	440.01	9.1741	1560.71	2029.74	0.509	0.000248741	46.9026	0.195344	54.92	118.39	0.0983845	0.309	0.31	0.999	15.128	10908.9	6993.4	1659.99	109.73	237.86	5542.4	23.3011	547720	23.8871
2016	黑龙江	8	0.0804038	82.5311	0.0532461	0.00204123	82.3558	0.0162077	0.159062	1549.99	40432	54.0419	61.09	196.416	1.12261	10769.1	0.00717362	121.67	0.780103	0.0540543	90.6918	8546.86	0.8	100	1964.94	575.05	11.359	1964.94	2510.91	0.481	0.000469983	37.6517	0.199364	89.58	168.28	0.108568	0.582	0.754	0.772	24.4756	10769.1	15850.1	3991.72	163.09	316.37	14201.8	44.8898	484991	26.0311
2016	上海	9	0.118704	171.248	0.584822	0.00146916	171.125	0.111334	0.0112249	292.82	116562	69.7794	89	3.67689	0.432543	22341.8	0.139187	848.95	0.773628	2.46341	130.435	4424	0.3	100	1595.66	635.71	9.7305	1595.66	2662.29	0.741	0.00180825	182.84	0.293994	0.1876	302.13	1.03179	0.994	1	0.994	1.01783	22341.8	190.73	31.4	30.85	121.78	158.5	1.30153	3182910	49.6428
2016	江苏	10	0.311717	374.129	0.144895	0.0038615	373.939	0.0179908	0.172189	2582.08	96887	49.9967	68.93	262.155	0.895803	15784.5	0.0510709	196.66	0.727634	0.443182	102.502	10863.1	0.6	100	5676.85	2685.24	38.0801	5676.85	7436.86	0.566	0.000292564	34.4147	0.266334	1002.94	683.77	0.264814	1	1	1	2.82826	15784.5	4571.13	648.21	229.19	1629.62	5583.3	3.42614	4543589	20.8473
2016	浙江	11	0.344028	190.271	0.103145	0.0022407	190.134	0.0248989	0.11252	1844.7	84916	50.986	67.72	639.227	0.705052	20729.9	0.0321422	243.06	0.75418	0.35319	129.265	11698.7	0.47	100	4720.62	2159.71	38.4337	4720.62	6366.29	0.656	0.000358025	50.7054	0.541362	495.24	493.25	0.267388	1	1	1	6.60989	20729.9	1974.67	859.88	130.09	704.9	951.4	1.34969	3636657	21.5844
2016	安徽	12	0.148444	85.0544	0.0285926	0.00214996	84.881	0.00454073	0.168871	2974.7	39561	41.0459	52.62	415.771	1.27416	10686.5	0.0104517	142.1	0.709966	0.263986	70.0989	8407.84	0.8	100	2527.33	1075.03	19.7646	2527.33	4179.9	0.443	0.000389086	26.4709	0.222462	300.68	289.91	0.0974586	0.406	0.494	0.822	5.57227	10686.5	5867.53	1113.73	199.87	1114.89	7359	6.60065	1224293	20.351
2016	福建	13	0.161692	105.269	0.074652	0.0014091	105.155	0.0248493	0.0894399	1410.14	74707	42.8797	64.39	279.363	0.645701	13543.1	0.0364776	236.39	0.717589	0.194192	107.358	7963.6	0.52	100	2482.29	1144.62	21.8757	2482.29	3267.49	0.697	0.000986724	38.9555	0.705049	356.64	175.01	0.124109	1	1	1	13.0509	13543.1	1336.33	1087.01	83.29	805.21	832.8	1.03426	1557898	17.5422
2016	江西	14	0.102137	43.5227	0.0202088	0.00107729	43.4361	0.00450688	0.0821527	2153.65	40400	41.9749	53.99	282.847	0.909265	10881.5	0.0237158	161.46	0.691803	0.156982	68.3901	4183.89	0.7	100	2055.59	822.5	18.2868	2055.59	2602.79	0.446	0.000419396	26.9515	0.239603	243.98	192.97	0.0896015	0.614	0.649	0.946	11.1823	10881.5	3082.2	1442.29	128.98	678.71	3807.2	5.60947	743753	15.3498
2016	山东	15	0.229769	213.756	0.0524389	0.00310994	213.449	0.0225902	0.28441	4076.28	68733	46.6769	59.13	872.021	1.10637	12696.4	0.0169412	191.88	0.714068	0.372494	96.4599	12667.9	0.96	100	4680.02	2366.53	34.1402	4680.02	7391.24	0.529	0.00016264	28.3195	0.17148	729.27	800.75	0.196441	0.613	1	0.613	4.04806	12696.4	7606.93	1151.43	284.44	2200.69	8517.3	3.87029	2661528	19.0509
2016	河南	16	0.146575	196.006	0.0399281	0.00460379	195.663	0.0185444	0.324711	4908.98	42575	41.7816	48.78	595.741	1.08552	10538.7	0.00819417	214.19	0.691353	0.325912	82.7598	12357	1	100	4345.79	1767.23	30.1479	4345.79	6378.26	0.434	0.000158596	23.0548	0.159918	492.76	283.44	0.0577391	0.364	0.649	0.56	4.84057	10538.7	8111	1266.73	261.69	2078.4	11219.6	5.39819	1596175	13.6523
2016	湖北	17	0.138076	90.1461	0.0365583	0.00161944	89.964	0.0194297	0.162649	2465.82	55665	43.9354	58.57	453.632	0.712999	11367.6	0.0128568	131.29	0.729447	0.189595	79.588	8748.7	0.5	100	2594.68	1131.88	19.1854	2594.68	3639.94	0.514	0.000284936	40.8164	0.226012	181.25	232.88	0.0944434	0.573	0.751	0.763	9.17419	11367.6	5245.27	1574.75	171.65	1350.53	4816.1	3.56608	1525391	22.2411
2016	湖南	18	0.130131	58.4047	0.018119	0.00125921	58.2602	0.0121135	0.132376	3223.39	46382	46.3746	52.7	603.93	0.704761	10836.4	0.00699781	102.24	0.699093	0.190786	73.199	7257.48	0.85	98.6	2395.26	1066.88	20.1467	2395.26	4350.73	0.444	0.000179694	24.1524	0.214666	246.14	205.91	0.0638799	0.621	0.759	0.819	11.1045	10836.4	4148.73	1817.92	163.71	1572.72	5010.7	3.18601	1094153	18.6537
2016	广东	19	0.337332	363.545	0.107313	0.00491171	363.349	0.05557	0.140056	3387.69	74016	52.0078	70.15	318.239	0.550763	12962	0.0461075	183.86	0.755675	0.386683	130.457	21982.3	0.5	100	6515.61	2779.39	48.9304	6515.61	11518.4	0.74	0.000283893	39.2271	0.334848	566.29	715.63	0.211244	0.855	1	0.855	7.335	12962	2607.6	1494.58	203.76	1483.9	2177.8	1.46762	7024193	31.8021
2016	广西	20	0.103415	33.4848	0.0133305	0.000880553	33.3411	0.0128598	0.130876	2511.89	38027	39.5639	49.24	525.431	0.62154	9323.75	0.0103707	149.57	0.68953	0.116867	78.0106	5191.13	0.78	100	2094.87	789.95	15.5988	2094.87	3163.9	0.461	0.000335666	17.845	0.165668	189.18	119.13	0.0474264	0.611	0.809	0.756	15.8407	9323.75	4395.13	1954.27	123.37	1391.36	2897.1	2.08221	670329	20.5998
2016	海南	21	0.0898942	88.4097	0.223072	0.00199359	88.3555	0.0201281	0.0340822	396.327	44347	54.251	56.7	127.131	0.559457	10499.3	0.135444	103.23	0.720057	0.163029	102.747	1612.4	0.53	100	522.929	186.48	4.8303	522.929	816.6	0.516	0.00197512	8.64115	0.378565	60.15	53.08	0.13393	1	1	1	8.63441	10499.3	722.73	297.11	34.41	305.63	292	0.955404	173547	39.129
2016	重庆	22	0.0901418	193.265	0.169538	0.00330357	193.199	0.0157387	0.0502118	1139.95	58502	48.1294	63.33	105.258	0.651503	10452.3	0.0240886	112.29	0.705829	0.220012	94.4782	4037	0.6	94.6	1643.64	704.73	11.9436	1643.64	2556.02	0.516	9.7096e-05	24.8812	0.334137	137.1	242.97	0.213141	0.66	0.66	1	10.456	10452.3	2382.47	706.51	67.57	784.93	2039.1	2.59781	988132	19.501
2016	四川	23	0.166208	438.688	0.104542	0.0109664	438.513	0.0421805	0.132323	4196.27	40003	47.234	50	525.789	0.482046	10117.6	0.0124802	117.85	0.703428	0.0997102	88.2893	16408.3	0.5	100	3709.61	1851.23	29.3048	3709.61	6358.42	0.436	0.000201715	20.7287	0.220883	579.86	258.65	0.0616381	0.833	1	0.833	22.9746	10117.6	6732.93	4216.06	183.51	1433.35	6291.3	4.38923	1682507	22.6425
2016	贵州	24	0.0910412	37.1556	0.0187138	0.0011176	37.0972	0.00854531	0.0498562	1985.47	33246	44.6729	45.56	246.902	1.38664	7268.98	0.00849178	97.63	0.68103	0.113183	86.7143	4908	0.58	100	1113.93	459.45	16.6382	1113.93	2528.71	0.432	0.000549676	23.5297	0.21176	97.93	125.11	0.0630129	0.931	0.941	0.989	20.936	7268.98	4530.2	1474.31	70.42	1089.43	3122.2	2.8659	478722	24.6249
2016	云南	25	0.108701	16.9546	0.00646476	0.000545287	16.7968	0.0212102	0.136611	2622.62	31093	46.6794	44.64	407.239	0.744016	8039.43	0.008998	171.82	0.720934	0.0742026	82.6494	5759.45	0.75	100	1674.45	655.31	19.3939	1674.45	3302.06	0.399	0.000325623	25.2139	0.221199	94.99	168.82	0.0643708	0.522	0.561	0.931	30.2882	8039.43	6207.8	3293.24	108.73	1111.11	4201.3	3.78117	655808	27.0548
2016	陕西	26	0.111887	212.579	0.124835	0.00416699	212.457	0.00576197	0.11634	1702.89	51015	42.3464	56.39	318.508	1.56424	8541.18	0.0107937	100.21	0.744237	0.113457	100.018	5111.48	0.59	100	2083.06	802.96	16.567	2083.06	3384.76	0.524	0.000246296	46.4082	0.245225	187.99	213.79	0.125546	0.6	0.645	0.93	19.4807	8541.18	3989.47	1857.68	95.36	625.18	3144	5.02895	925114	26.2819
2016	甘肃	27	0.0954814	57.2472	0.0396561	0.00207095	57.1501	0.00289558	0.0941945	1443.59	27643	51.406	46.07	116.749	0.879298	6701.97	0.00310467	79.12	0.730829	0.0373233	84.4399	3128	1.78	99.9	946.036	392.86	11.4249	946.036	1804.94	0.424	0.000675462	27.9413	0.212152	105.42	85.95	0.059539	0.441	0.448	0.984	20.3532	6701.97	5372.4	1854.58	91.12	610.58	2684.2	4.39615	302904	20.3938
2016	青海	28	0.0668644	100.026	0.348725	0.00229782	100.019	0.000299231	0.00674451	286.834	43531	42.8114	53.55	63.0041	0.365605	7529.56	0.00523225	71.02	0.730499	0.00505972	90.951	1308	1.3	100	262.208	99.66	3.4786	262.208	434.57	0.545	0.000835548	91.4869	0.228383	11.76	34.66	0.120836	1	1	1	127.486	7529.56	589.4	4509.17	35.37	53.27	284.7	5.34447	113909	27.3981
2016	宁夏	29	0.0667029	48.4658	0.164267	0.00102695	48.4417	0.000336338	0.023739	295.043	47194	45.4003	58.74	77.2168	1.64186	8928.51	0.00985031	122.33	0.730674	0.0627273	106.153	1414	0.52	91.8	307.113	111.88	3.0042	307.113	602.14	0.507	0.000519645	77.4675	0.565835	9.93	40.01	0.135608	0.511	1	0.511	11.9236	8928.51	129.21	380.72	31.93	222.1	717.9	3.23233	160547	28.4571
2016	新疆	30	0.0698986	282.732	0.228273	0.00697002	282.553	0.0130475	0.165288	1238.57	40564	45.1177	50.42	270.364	1.15663	9065.42	0.00423549	92.1	0.702455	0.00853313	88.9066	6375.03	0.61	100	1323.9	468.4	14.1759	1323.9	1633.55	0.549	0.00100344	69.7102	0.463911	119.39	156.95	0.126719	0.41	0.412	0.996	32.1677	9065.42	5216.47	5170.95	160.75	482.85	2405.3	4.98146	460179	24.8522
2015	北京	1	0.126536	317.834	1.08661	0.00298444	317.724	0.103477	0.00688105	292.5	106497	79.6527	86.71	45.3031	0.254215	18636.5	0.0748368	140.15	0.792218	16.6254	181.73	5102	0.3546	100	1580.53	491.9	12.3505	1580.53	3251.7	0.765	0.00369073	312.061	0.382022	85.9	248.42	0.849299	1	1	1	3.21513	18636.5	219.33	114.78	35.7	59.5	104.5	1.7563	3756167	62.1235
2015	天津	2	0.0738946	138.452	0.515552	0.00128243	138.425	0.0125231	0.0146343	268.55	107960	52.1529	82.88	15.8623	0.617223	16848.3	0.0532746	199.58	0.795739	15.873	88.5446	2435	0.8449	100	470.24	249.84	4.6082	470.24	958.11	0.63	0.000354867	97.9852	0.19636	5.54	133.87	0.498491	0.607	0.608	0.998	1.6907	16848.3	436.87	69.64	41.19	92.2	350	3.7961	882292	30.5353
2015	河北	3	0.139021	158.198	0.0437772	0.0039299	157.952	0.00375562	0.242755	3613.71	40255	40.1924	51.67	500.587	1.01076	10196.8	0.00940389	171.33	0.715961	4.35433	82.6347	11781.7	1.3111	100	2948.52	1317.22	19.2411	2948.52	4588.67	0.505	0.000344585	40.5412	0.262319	426.46	279.04	0.0772171	0.543	0.763	0.711	5.98167	10196.8	6525.47	1308.43	218.74	1356.7	6392.5	4.7118	1092988	18.5237
2015	山西	4	0.0742609	140.51	0.0852737	0.00402392	140.441	0.0062464	0.0630313	1647.75	34918.7	53.1788	55.87	304.977	1.89233	8747.63	0.00850513	100.19	0.757633	2.69666	88.463	5021.16	0.6204	100	1345.88	723.94	13.3592	1345.88	2162.22	0.542	0.00100732	75.546	0.32528	121.92	251.36	0.152547	0.401	0.414	0.969	9.77544	8747.63	4058.79	1002.96	102.6	283.3	3287.2	11.6032	639158	19.0535
2015	内蒙古	5	0.0728127	84.8781	0.0851435	0.00119378	84.7467	0.00683269	0.124597	996.883	71100.5	40.4537	62.09	158.296	1.9917	9854.3	0.00595347	126.28	0.773747	0.255875	94.6648	6257.3	0.7049	99.5144	915.95	365.65	9.3677	915.95	1865.03	0.503	0.000308586	41.9941	0.281584	84.26	271.99	0.27284	0.364	0.4	0.909	51.1112	9854.3	9237.99	8289.73	162.19	335.2	5726.7	17.0844	458363	22.3123
2015	辽宁	6	0.0864571	120.076	0.0839194	0.00183731	119.96	0.00635285	0.110418	1430.85	65354.4	46.1928	68.05	255.507	0.825679	11101.3	0.0358924	126.87	0.765274	3.47363	97.8872	13111.2	0.8267	100	2710.76	860.47	16.7023	2710.76	3160.9	0.622	0.000256653	62.8546	0.279699	181.04	309.41	0.216242	1	1	1	7.10539	11101.3	408.5	1153.56	162.35	561.9	3297.4	5.8683	1242265	21.8613
2015	吉林	7	0.0682924	44.8277	0.0364317	0.000877494	44.7035	0.00470402	0.119442	1230.46	51086	38.833	57.64	179.889	1.21254	10358.2	0.00736254	142.25	0.771019	1.73889	91.2172	3731	0.6747	100	987.18	427.25	7.8178	987.18	1793.33	0.477	0.000233103	43.9539	0.183063	69.41	116.81	0.0949321	0.433	0.443	0.978	15.2364	10358.2	6999.23	1660.62	108.99	247.3	5078	20.5338	502812	21.4415
2015	黑龙江	8	0.072184	77.7518	0.0494919	0.00197032	77.5776	0.0142939	0.159917	1571	39461.6	50.731	60.47	275.868	1.13723	10247.1	0.00639843	119.79	0.785875	1.01259	87.3584	7318.7	0.8767	100	1308.82	519.54	9.9886	1308.82	2009.01	0.445	0.000434808	34.8337	0.184443	82.92	185.25	0.117919	0.582	0.748	0.779	24.6133	10247.1	15854.1	3992.27	162.2	290.3	11765.2	40.5277	473316	23.3984
2015	上海	9	0.106189	167.7	0.559946	0.00161568	167.591	0.0972025	0.0116376	299.493	103796	67.7559	88.53	2.98234	0.441658	20971.4	0.139893	828.81	0.778396	45.9126	129.692	4424	0.3098	100	1464.79	568.76	8.5497	1464.79	2569.29	0.731	0.00178384	180.372	0.290026	2.37	279.82	0.934311	0.998	1	0.998	1.02442	20971.4	189.81	31.46	30.71	123.5	161.9	1.31093	3147939	47.4383
2015	江苏	10	0.27482	357.45	0.133853	0.00406216	357.258	0.016872	0.174847	2670.47	87995	48.6133	67.49	313.299	0.901202	14905.5	0.0509533	190.96	0.737494	8.30145	100.21	10633.1	0.7319	100	4697.26	2346.32	32.4594	4697.26	6728.9	0.555	0.000286878	33.7459	0.261158	881.78	669.74	0.250795	1	1	1	2.86111	14905.5	4574.85	649.7	227.08	1594.2	5424.6	3.40271	4352216	20
2015	浙江	11	0.26544	174.17	0.0919424	0.0022432	174.033	0.022308	0.114802	1894.34	77643.7	49.7637	66.32	608.506	0.734323	19518.2	0.0318136	238.24	0.758207	6.51886	131.498	11423.7	0.4632	99.9929	4768.88	1906.83	32.668	4768.88	5813.63	0.653	0.000356388	50.4736	0.538887	503.58	462.27	0.244027	1	1	1	6.71864	19518.2	1978.58	861.33	128.2	718.3	1277.8	1.77892	3442569	20.3638
2015	安徽	12	0.124548	75.6376	0.0248719	0.00210125	75.4595	0.00421452	0.173884	3041.08	35996.6	39.0905	50.97	540.047	1.31438	10040.7	0.0101537	135.74	0.710451	4.85058	68.1737	8407.84	0.8498	99.9829	2211.53	913.29	16.5869	2211.53	3671.75	0.394	0.00034605	23.543	0.197856	257.83	274.55	0.0902804	0.414	0.511	0.809	5.63096	10040.7	5872.87	1115.38	198.08	1091.4	6632.9	6.07742	1231019	20.205
2015	福建	13	0.139907	98.4039	0.0685366	0.00144785	98.292	0.0225146	0.0894104	1435.79	67965.5	41.5588	63.22	300.614	0.676986	12664.2	0.0346451	223.89	0.734226	3.64803	108.205	8203.6	0.5936	99.9931	2335.32	1044.8	18.6535	2335.32	3048.19	0.696	0.000985308	38.8996	0.704037	342.22	174.11	0.121265	1	1	1	13.2734	12664.2	1336.29	1088.02	81.97	793.8	1193.2	1.50315	1473734	16.9596
2015	江西	14	0.0963361	39.1469	0.0177227	0.00106598	39.0593	0.00406538	0.0835267	2208.85	36724	39.1014	52.3	360.338	0.928282	10182.2	0.0248926	157.22	0.694704	2.90366	66.3742	4085.89	0.9665	100	1693.24	710.94	13.8222	1693.24	2167.13	0.387	0.000363915	23.3861	0.207906	202.91	174.73	0.0791044	0.591	0.641	0.922	11.3463	10182.2	3082.73	1443.7	127.24	664.4	3705.6	5.57736	687773	14.5653
2015	山东	15	0.188437	178.529	0.0421725	0.00278219	178.22	0.0193583	0.288856	4233.29	64168.3	45.2957	56.97	864.704	1.08356	12009.6	0.0157559	179.69	0.719872	6.88721	92.2988	11970.4	1.1443	100	4003.35	1980.82	28.4152	4003.35	6109.58	0.489	0.000150343	26.1781	0.158513	601.65	759.58	0.17943	0.653	1	0.653	4.08798	12009.6	7610.97	1152.85	282.01	2175.3	7492.1	3.44417	2598066	17.951
2015	河南	16	0.126702	188.996	0.0375094	0.00483086	188.652	0.0174191	0.325865	5038.62	39122.6	40.201	47.02	651.154	1.05941	9966.03	0.00671416	202.96	0.691628	6.00558	79.5087	11713	1.2752	100	3241.88	1488.98	24.9697	3241.88	5398.41	0.392	0.000143248	20.8237	0.144442	418.99	280.94	0.0557573	0.394	0.746	0.527	4.90284	9966.03	8105.93	1268.12	258.65	2077.1	10267.2	4.94305	1479726	13.0808
2015	湖北	17	0.123642	87.4568	0.0346374	0.00172656	87.2748	0.0161146	0.16586	2524.92	50653.8	43.1022	57.18	435.839	0.728421	10810.6	0.0121413	124.53	0.735866	3.52159	77.4249	8753.3	0.6362	100	2061.13	1014.36	17.4772	2061.13	3255.41	0.468	0.000259436	37.1636	0.205786	154.91	224.61	0.0889572	0.576	0.792	0.726	9.29587	10810.6	5254.99	1576.58	169.6	1314	4466	3.39878	1396102	19.9747
2015	湖南	18	0.112195	57.6748	0.0173138	0.001349	57.5299	0.012036	0.132914	3331.15	42753.9	44.1481	50.79	667.089	0.711596	10172	0.00695994	97.36	0.703661	3.53888	69.1729	7276.38	0.9357	97.6226	1931.75	910.48	17.6709	1931.75	3639.06	0.399	0.000161482	21.7045	0.19291	175.96	199.65	0.0599343	0.666	0.864	0.771	11.2316	10172	4150.19	1819.4	161.99	1524.6	4944.7	3.24328	1016010	18
2015	广东	19	0.278476	314.529	0.0926542	0.00465948	314.338	0.0523055	0.138468	3394.65	67503	50.6142	69.51	358.737	0.574923	12208	0.0423129	179.28	0.766118	7.15752	133.465	22025.8	0.4927	100	4765.46	2682.67	42.1861	4765.46	10950.2	0.724	0.000277755	38.379	0.327608	577.76	687.26	0.202454	0.814	1	0.814	7.46927	12208	2615.85	1497.29	200.46	1430.2	2505.8	1.75206	6518642	29.8225
2015	广西	20	0.0889365	18.3259	0.00721777	0.000520771	18.186	0.011746	0.128161	2539	35190	38.8032	47.99	523.806	0.714294	8656.88	0.0104459	139.8	0.676123	2.1047	74.9558	5181.13	0.9891	100	1530.91	715.78	13.7569	1530.91	2798.3	0.428	0.000311638	16.5676	0.153809	153.82	120.16	0.0473257	0.583	0.763	0.765	16.0606	8656.88	4402.27	1955.7	121.77	1352.6	3059.3	2.26179	622639	19.4231
2015	海南	21	0.0770471	98.785	0.24166	0.00242013	98.7317	0.0163166	0.036936	408.776	40818	53.2635	54.91	87.3013	0.559505	9894.39	0.0316588	98.64	0.717428	2.98779	98.1588	1572.4	0.6008	100	398.39	149.45	3.9671	398.39	783.01	0.516	0.00197512	8.64115	0.378565	42.16	59.88	0.146486	1	1	1	8.72879	9894.39	725.88	297.39	34.07	299.3	375.6	1.25493	165099	37.271
2015	重庆	22	0.0738908	191.203	0.162275	0.00365443	191.14	0.0130136	0.0507329	1178.26	52321	47.7039	61.47	133.676	0.709389	9677.67	0.0246779	108.43	0.711068	4.06317	90.7563	3887.6	0.8098	99.5058	1349.36	602.72	9.5077	1349.36	2288.23	0.483	9.08864e-05	23.29	0.312768	89.58	221.89	0.188319	0.616	0.616	0.999	10.7311	9677.67	2430.47	708.04	65.98	753.8	2234	2.96365	923816	18.6703
2015	四川	23	0.140684	426.199	0.099324	0.0115894	426.027	0.0393559	0.132704	4291	36775	43.6818	48.27	515.62	0.555631	9430.25	0.012822	112.27	0.711808	1.85548	82.8652	15691.3	0.6206	100	3117.93	1424.02	24.9044	3117.93	5476.61	0.4	0.000185059	19.0172	0.202645	462.63	246.29	0.0573969	0.756	1	0.756	23.3171	9430.25	6731.44	4218.06	180.9	1398.8	6453.9	4.61388	1689673	22.1964
2015	贵州	24	0.072642	28.9521	0.0141453	0.000970007	28.8953	0.00723504	0.0494891	2046.76	29847.2	44.8854	42.96	244.786	1.35108	6726.96	0.00790047	89.14	0.680803	2.08088	83.3404	4908	0.7085	100	875.75	386.76	11.9589	875.75	2212.34	0.384	0.000488601	20.9153	0.188231	72.81	121.02	0.0591277	0.685	0.696	0.985	21.6663	6726.96	4537.41	1475.91	68.12	1013.6	3114.9	3.07311	407736	23
2015	云南	25	0.0946373	13.9801	0.00520252	0.000485319	13.8276	0.0172134	0.135327	2687.18	28806	45.1369	42.93	390.14	0.829715	7457.26	0.00759355	161.24	0.724776	1.37264	78.8743	5894.1	0.9875	100	1151.07	537.27	16.3075	1151.07	2777.67	0.374	0.00030522	23.634	0.207339	91.76	170.86	0.0635834	0.517	0.555	0.93	30.9275	7457.26	6208.52	3294.4	106.52	1034.5	4487.3	4.33765	612666	25.3682
2015	陕西	26	0.0913451	199.882	0.114361	0.00419691	199.76	0.00660141	0.115648	1747.81	47626	40.74	54.74	323.243	1.63744	7997.22	0.0107592	94.47	0.74602	2.09364	94.0435	5105.48	0.79	100	1539.33	689.94	13.6595	1539.33	2780.52	0.5	0.000235015	44.2827	0.233993	118.51	212.63	0.121655	0.605	0.646	0.937	19.7717	7997.22	3995.17	1861.31	94.14	609.8	3073.5	5.04018	832728	23.5927
2015	甘肃	27	0.0808937	56.4578	0.0382297	0.00215774	56.3605	0.00266861	0.0946735	1476.8	26165.3	49.2092	44.24	116.157	0.892949	6314.15	0.00341058	73.23	0.735375	0.692386	80.9879	2997	0.6473	100	820.48	302.66	7.8443	820.48	1598.81	0.388	0.000618112	25.5689	0.194139	60.79	89.04	0.0602923	0.497	0.536	0.928	20.7095	6314.15	5374.86	1854.95	89.57	577.5	2849.6	4.93437	284060	19.0193
2015	青海	28	0.0550456	95.9801	0.328193	0.00232668	95.9727	0.000283867	0.00709987	292.45	41252	41.4063	51.67	58.8426	0.455038	7019.88	0.00552016	67.83	0.728384	0.0926778	87.8779	1308	0.671	98.4896	208.14	82.28	2.8556	208.14	394.04	0.545	0.000835548	91.4869	0.228383	8.32	40.2	0.13746	0.913	1	0.913	131.185	7019.88	588.42	4510.15	34.38	51.1	277.1	5.4227	111085	26.3457
2015	宁夏	29	0.0589773	43.3884	0.145107	0.00099049	43.3645	0.000335616	0.0235451	299.01	43805	44.4544	56.98	72.6417	1.79074	8384.79	0.0092735	115.06	0.725438	1.14114	95.321	1224	0.6652	100	200.76	92.46	2.5057	200.76	534.88	0.493	0.000505296	75.3283	0.550211	7.82	40.58	0.135715	0.403	1	0.403	12.145	8384.79	129.34	380.99	31.37	215.3	770.4	3.57826	157689	25.6669
2015	新疆	30	0.0624959	296.088	0.237778	0.00739554	295.912	0.0111209	0.164326	1245.23	40036	44.7122	48.78	259.534	1.07785	8505.32	0.00382385	85.11	0.710514	0.157354	85.9573	6258.03	0.6615	99.9674	1023.79	409.54	9.7397	1023.79	1499.36	0.549	0.00100344	69.7102	0.463911	112.72	144.81	0.116292	0.435	0.436	0.998	32.7087	8505.32	5188.89	5168.95	158.03	486.6	2395	4.92191	434579	22.5572
2014	北京	1	0.114394	246.08	0.837007	0.00246092	245.976	0.0965204	0.00760251	294	99995	77.9	86.5	46.8774	0.300302	17410.4	0.0432931	135.11	0.812908	0.902125	189.46	4910	0.5211	100	1159.86	482.4	9.9	1159.86	2785.37	0.753	0.00363283	307.166	0.37603	104.67	233.5	0.794218	1	1	1	3.23291	17410.4	219.95	114.93	35.55	64	120.2	1.87813	3595998	61.0489
2014	天津	2	0.0632916	98.461	0.366026	0.000935666	98.4342	0.0113958	0.015415	269	105231	49.6	82.55	25.764	0.669712	15768.2	0.0428856	191.18	0.775381	0.808917	89.12	2355	1.0944	100	397.65	208.81	3.7	397.65	805.69	0.614	0.000345855	95.4967	0.191373	1.96	126.84	0.471524	0.549	0.556	0.987	1.70584	15768.2	437.18	69.82	40.93	96.3	345.8	3.59086	866109	29.7218
2014	河北	3	0.122459	121.656	0.0325196	0.00304262	121.408	0.00556973	0.242638	3741	39984	37.3	49.36	488.397	1.0674	9481.33	0.00766315	160.14	0.720543	0.231089	84.36	11550.7	1.7017	100	2204.74	1127.64	12.7	2204.74	4034.11	0.491	0.000335032	39.4173	0.255047	422.75	292.27	0.0781262	0.508	0.776	0.656	6.07905	9481.33	6535.47	1310.4	215.56	1351.6	6332	4.68482	1040137	17.1368
2014	山西	4	0.0646404	109.006	0.0646536	0.00310824	108.937	0.00519204	0.063739	1686	35070	44.5	54.3	297.026	1.85398	8199.99	0.00797604	93.76	0.766351	0.144194	91.35	5021.16	0.8898	100	996.79	571.13	10.9	996.79	1917.14	0.506	0.000940411	70.5282	0.303674	49.66	180.78	0.107224	0.392	0.413	0.95	9.84624	8199.99	4056.83	1002.84	101.85	283.8	3286.4	11.58	649546	18.2673
2014	内蒙古	5	0.0628662	96.4935	0.0951612	0.00135818	96.3685	0.0059045	0.119085	1014	71046	39.5	60.97	142.418	1.97476	9226.02	0.00469398	114.81	0.771091	0.0135085	105.18	5885.3	0.8403	98.5	739.91	316.78	6.7	739.91	1672.43	0.457	0.000280365	38.1537	0.255833	71.8	234.61	0.231371	0.35	0.414	0.846	51.7426	9226.02	9230.67	8290.72	160.23	350.5	5651	16.1227	447815	20.2983
2014	辽宁	6	0.080593	181.987	0.125768	0.00279117	181.869	0.00631516	0.111758	1447	65201	41.8	67.05	283.769	0.834804	10446.7	0.0344481	122.11	0.775754	0.187407	103.29	6406.17	1.1417	99	2083.51	772.06	12.7	2083.51	2797.28	0.588	0.000242623	59.4188	0.26441	150.98	494.72	0.341894	1	1	1	7.16004	10446.7	408.5	1154.27	161.21	532.2	3235.1	6.07873	1265736	18.2449
2014	吉林	7	0.0597247	49.0015	0.0393903	0.000976904	48.8839	0.000786139	0.116775	1244	50160	36.2	56.81	215.397	1.2046	10021.6	0.00700337	134.89	0.776129	0.0927842	94.91	3895	1.1618	100	805.95	414.9	6.3	805.95	1646.09	0.452	0.000220886	41.6502	0.173469	73.68	117.26	0.0942605	0.435	0.506	0.859	15.3263	10021.6	7001.37	1660.91	108.37	262.3	5000.7	19.0648	472971	19.704
2014	黑龙江	8	0.0624295	76.9894	0.0478492	0.00196271	76.8142	0.0153446	0.159848	1609	39226	45.8	59.22	271.864	1.11928	9762.47	0.00728113	114.2	0.790212	0.0543391	90.21	7185.2	1.2145	100	1044	484.61	8.1	1044	2015.85	0.417	0.000407449	32.6419	0.172837	59.43	231.36	0.143791	0.543	0.741	0.732	24.7766	9762.47	15860	3992.99	161.16	325.6	11696.4	35.9226	480819	21.853
2014	上海	9	0.0948232	156.95	0.622818	0.00161189	156.853	0.0856622	0.011773	252	97370	64.8	89.3	3.2396	0.500722	19615	0.114854	823.16	0.802088	2.53265	135.74	4228	0.5414	100	1404.49	532.15	6.4	1404.49	2562.72	0.711	0.00173504	175.437	0.282091	0.872507	230.981	0.916592	1	1	1	1.0331	19615	188.21	31.52	30.51	138.1	164.9	1.19406	3039608	45.0268
2014	江苏	10	0.201251	276.75	0.0999459	0.0033802	276.556	0.0165258	0.177207	2769	81874	47	65.7	359.702	0.956893	13942.9	0.0500302	180.07	0.741734	0.442964	101.39	10473.1	0.6711	100	3503.32	1523.35	25.3	3503.32	6345.36	0.538	0.000278091	32.7122	0.253159	588.2	614.45	0.221903	1	1	1	2.89369	13942.9	4574.24	651.08	225	1522.3	5376.1	3.53156	4302165	18.9433
2014	浙江	11	0.178181	169.42	0.0875556	0.00232076	169.285	0.0204251	0.114796	1935	73002	47.8	64.96	663.377	0.759724	18152.3	0.0297696	226.47	0.783505	0.35615	133.82	11141.2	0.7345	100	2632.62	1276.09	24.9	2632.62	5362.13	0.629	0.000343289	48.6185	0.519081	405.06	414.91	0.214424	1	1	1	6.81171	18152.3	1976.6	862.43	126.61	701.7	1266.8	1.80533	3298509	19.4233
2014	安徽	12	0.101534	74.8063	0.0241857	0.00217302	74.6284	0.0035664	0.174252	3093	34425	35.4	49.31	582.048	1.33935	9319.92	0.00902157	127.46	0.716998	0.2571	69.31	7561.94	1.5177	99.7	1175.7	563.82	11.9	1175.7	2668.56	0.369	0.000324092	22.0492	0.185302	143.69	232.03	0.0750178	0.407	0.501	0.811	5.66961	9319.92	5872.13	1116.29	196.89	1043.3	6628.9	6.35378	1116202	18.2731
2014	福建	13	0.112466	108.944	0.0749271	0.00171641	108.835	0.01981	0.0889421	1454	63472	39.6	61.99	287.778	0.721952	11815.8	0.0323886	210.54	0.748177	0.195842	112.37	7895	0.8768	99.6	1618.68	899.17	14.6	1618.68	2959.87	0.655	0.000927266	36.6081	0.662564	307.79	166.38	0.114429	1	1	1	13.5357	11815.8	1336.39	1089.22	80.47	761.3	1197.7	1.57323	1445183	16.9086
2014	江西	14	0.0744804	33.0164	0.0146026	0.000952194	32.9306	0.00248087	0.0832634	2261	34674	36.8	50.55	401.679	0.956704	9386.99	0.0241717	149.72	0.700147	0.154382	64.69	4085.89	1.1792	100	975.14	434.24	10.1	975.14	1914.57	0.341	0.000320659	20.6064	0.183194	111.61	163.34	0.0722424	0.559	0.64	0.873	11.5688	9386.99	3085.35	1445.41	124.94	650	3697.3	5.68815	629674	13.9424
2014	山东	15	0.151847	162.621	0.0369258	0.00267122	162.327	0.0015204	0.292796	4404	60879	43.5	54.77	842.773	1.06577	11171.4	0.0146519	167.67	0.727447	0.367306	88.5	11824.4	1.5065	99.9	2949.1	1523.9	21.4	2949.1	5569.23	0.476	0.000146346	25.4822	0.154299	453.51	662.24	0.150372	0.623	1	0.623	4.13584	11171.4	7620.65	1154.81	279.22	2144.4	7440	3.4695	2503208	16.8781
2014	河南	16	0.10957	166.739	0.032245	0.00449771	166.402	0.0140213	0.32335	5171	37072	37.1	45.05	716.181	1.14374	9270.73	0.00639018	188.73	0.703132	0.322088	81.74	11097	1.4459	99.9	2016.41	1087.93	18.2	2016.41	4483.28	0.369	0.000134843	19.6019	0.135967	314.41	266.76	0.0515877	0.401	0.734	0.546	4.96598	9270.73	8117.91	1269.8	255.7	2052.1	10209.8	4.97529	1369883	12.5259
2014	湖北	17	0.109888	87.3996	0.0339021	0.00185385	87.2144	0.0135027	0.171712	2578	47145	41.5	55.73	438.83	0.774802	10052.6	0.0109285	117.15	0.737677	0.186353	79.21	8255.84	1.0421	99.8	1266.06	869.73	13.1	1266.06	2904.48	0.453	0.000251121	35.9724	0.19919	146.27	204.18	0.0792009	0.55	0.737	0.746	9.41919	10052.6	5261.67	1578.28	167.56	1277.1	4370.4	3.42213	1309776	18.7526
2014	湖南	18	0.0987351	53.051	0.0155256	0.00131735	52.9077	0.0100876	0.133183	3417	40271	42.2	48.98	651.438	0.752319	9437.78	0.006803	90.79	0.708255	0.187519	70.15	7266.38	1.2981	95.3	1498.31	744.92	13.3	1498.31	3222.64	0.386	0.00015622	20.9973	0.186624	150.09	174.52	0.051074	0.619	0.869	0.712	11.3504	9437.78	4149.01	1820.71	160.41	1475.7	4975.1	3.37135	1009161	17.2574
2014	广东	19	0.194478	289.994	0.084497	0.00456906	289.807	0.0511365	0.135536	3432	63469	49	68.62	418.391	0.600659	11362.7	0.040303	171.39	0.752571	0.370022	139.35	21418.1	0.7408	100	3597.68	2174.12	32.7	3597.68	10412.8	0.685	0.000262793	36.3116	0.309961	534.19	641.64	0.186958	0.838	1	0.838	7.61665	11362.7	2623.31	1500.1	196.95	1394.3	2507	1.79803	6102321	28.0047
2014	广西	20	0.079831	18.0632	0.0070367	0.000545881	17.9182	0.0182117	0.126791	2567	33090	37.9	46.54	515.745	0.807045	8060.32	0.0100343	129.62	0.685681	0.112092	74.75	4623.29	1.3905	100	1126.16	592.43	9.9	1126.16	2586.52	0.394	0.000286882	15.2515	0.14159	108.53	104.28	0.0406233	0.575	0.789	0.729	16.3077	8060.32	4410.33	1957.25	120.02	1285.3	3067.7	2.38676	586603	18.8111
2014	海南	21	0.0620016	99.5377	0.238129	0.00255723	99.4856	0.0161061	0.0360057	418	38924	51.9	53.3	67.0264	0.5865	9126.46	0.0333057	91.14	0.732967	0.160735	100.44	1532.4	0.8147	100	223.9	120.28	3	223.9	700.73	0.476	0.00182201	7.97129	0.349219	29.73	44.72	0.106986	1	1	1	8.8417	9126.46	725.72	297.7	33.67	281.9	394	1.39766	159138	35.6417
2014	重庆	22	0.0627474	177.748	0.147021	0.0037147	177.685	0.012165	0.0507304	1209	47850	46.8	59.74	134.887	0.719899	8852.35	0.0234386	101.59	0.706173	0.21261	86.58	3887.6	0.8257	99.6	963.38	475.4	7.4	963.38	2014.06	0.457	8.59939e-05	22.0363	0.295932	75.99	155.75	0.128825	0.601	0.612	0.981	10.906	8852.35	2454.65	709	65.01	729	2242.5	3.07613	874314	18.3233
2014	四川	23	0.103748	357.578	0.0818069	0.0101793	357.395	0.0504045	0.132467	4371	35128	38.7	46.51	612.884	0.607878	8727.99	0.0125148	105.1	0.697956	0.0956898	81.18	15269.3	0.756	99.4	2200.39	883.12	17.8	2200.39	5030.04	0.373	0.000172568	17.7335	0.188966	228.65	239.22	0.0547289	0.708	1	0.708	23.6278	8727.99	6734.19	4220.16	178.61	1364	6467.4	4.7415	1600213	20.4583
2014	贵州	24	0.0556038	23.0912	0.0109749	0.000873443	23.0356	0.00711649	0.0485262	2104	26437	44.6	40.24	229.293	1.46798	6185.43	0.00660666	81.31	0.686781	0.110461	82.25	4928	1.0136	100	580.63	310.86	8.5	580.63	2004.79	0.349	0.000444067	19.009	0.171075	51.61	100.43	0.0477329	0.654	0.694	0.943	22.2684	6185.43	4540.13	1476.84	66.32	954.2	3138.4	3.28904	397198	22.1073
2014	云南	25	0.0794552	10.2578	0.00373418	0.00037624	10.109	0.0162126	0.132554	2747	27264	43.3	41.21	391.509	0.971316	6873.4	0.00849902	152.89	0.723228	0.072141	79.52	5894.1	1.2957	100	741.33	424.88	12.1	741.33	2459.24	0.351	0.00028645	22.1806	0.194588	76.67	172.92	0.0629487	0.499	0.585	0.854	31.5655	6873.4	6207.45	3295.44	104.4	973.7	4508.2	4.62997	585696	23.5158
2014	陕西	26	0.0776555	160.763	0.0897618	0.00342567	160.642	0.00705005	0.11439	1791	46929	37	53.01	326.816	1.62563	7370.96	0.0102385	87.94	0.744816	0.110495	95.55	5136.07	1.064	100	1070.41	552.44	11.8	1070.41	2638.2	0.464	0.000218094	41.0943	0.217146	105.4	213.63	0.11928	0.608	0.667	0.912	20.0541	7370.96	3994.77	1861.82	92.84	587.4	3076.5	5.23749	766352	21.7185
2014	甘肃	27	0.0643771	54.6263	0.0361524	0.00206659	54.5319	0.00272762	0.0916847	1511	26433	44	42.28	115.1	0.897636	5802.72	0.00282334	68.17	0.74696	0.0371395	79.46	2633.8	0.9567	100	473.18	213.87	5.5	473.18	1668.81	0.368	0.00058625	24.2509	0.184132	38.7	84.45	0.0558901	0.459	0.519	0.884	21.0116	5802.72	5377.87	1855.32	88.3	557	2842.5	5.10323	265970	16.8997
2014	青海	28	0.0362837	87.7828	0.2996	0.00221277	87.7756	0.00027591	0.00692332	293	39671	37	50.84	65.6501	0.550199	6612.86	0.00344073	64.72	0.746002	0.00498889	93.24	1268	0.824	92.5	134.15	61.35	2.1	134.15	326.04	0.5	0.000766558	83.933	0.209526	4.61	40.81	0.139283	0.917	1	0.917	133.966	6612.86	585.71	4510.63	33.67	48.5	280.1	5.77526	101269	23.5048
2014	宁夏	29	0.0482249	38.6917	0.126032	0.000924887	38.668	0.000309963	0.0233433	307	41834	43.4	54.82	74.3142	1.78488	7822.06	0.00676734	106.95	0.734933	0.0607879	104.04	1146	0.8187	98.9	180.31	78.2	1.7	180.31	481.8	0.451	0.000462248	68.9109	0.503337	6.61	32.37	0.10544	0.41	1	0.41	12.365	7822.06	128.92	381.09	30.82	210.1	771.3	3.67111	142499	21.5178
2014	新疆	30	0.0515868	367.532	0.296397	0.00904181	367.367	0.00647831	0.15844	1240	40648	40.8	46.79	344.86	1.04207	7917.07	0.0032834	78.96	0.720002	0.00822711	90.38	5858	0.8361	100	734.3	305.7	6.8	734.3	1336.03	0.503	0.000919366	63.8693	0.42504	57.46	156.19	0.12596	0.42	0.442	0.951	33.5327	7917.07	5169.5	5168.4	154.13	454.5	2255.9	4.96348	430724	21.7126
2013	北京	1	0.0941502	213.875	0.737499	0.00225969	213.776	0.0907048	0.0084145	290	94648	76.9	86.39	46.4087	0.316258	17192.3	0.0418254	129.68	0.814999	0.889062	159.534	4820	0.5511	100	1186.8	480.4	6.1776	1186.8	3269.91	0.752	0.00362801	306.758	0.375531	96.7778	220.388	0.759958	1	1	1	3.26176	17192.3	221.16	115.14	35.3	68.9	158.9	2.30624	3162341	57.102
2013	天津	2	0.0535644	81.8042	0.308695	0.000817183	81.7776	0.010687	0.0158636	265	100105	48.1	82.29	25.6869	0.645467	14959.8	0.0414611	183.84	0.77358	0.78325	89.8752	2355	1.0344	100	353.9	188.4	2.5252	353.9	747.026	0.613	0.000345292	95.3411	0.191061	0.5369	120.947	0.456405	0.531	0.56	0.948	1.72703	14959.8	438.31	70.1	40.59	95	332.8	3.50316	795258	27.4414
2013	河北	3	0.107572	108.215	0.0284477	0.00278123	107.967	0.00566076	0.241787	3804	38909	35.5	48.02	534.375	1.03665	8616.17	0.006954	152.17	0.73034	0.232621	81.9107	11258.8	2.1896	100	2049.3	1031.6	9.1297	2049.3	3718.25	0.465	0.000317291	37.33	0.241541	430.445	244.869	0.0643716	0.543	0.81	0.671	6.17668	8616.17	6551.19	1312.05	212.42	1329.9	6315.9	4.74915	932566	15.7887
2013	山西	4	0.0570413	97.6153	0.0566871	0.00279028	97.5463	0.00510545	0.0637971	1722	34984	40	52.88	271.214	1.78691	6771.84	0.00704441	88.99	0.763094	0.142875	85.551	5255.8	1.1245	99.9859	881.7	521.3	7.4305	881.7	1772.44	0.486	0.000903241	67.7406	0.291672	51.0611	168.226	0.0976924	0.393	0.406	0.97	10.0237	6771.84	4061.99	1003.57	100.12	279.4	3274.3	11.719	551072	15.789
2013	内蒙古	5	0.0548349	94.272	0.0914375	0.0013897	94.158	0.00558314	0.108486	1031	67836	36.5	59.82	136.241	1.85083	8076.44	0.0043134	105.72	0.777179	0.0135763	107.728	6136.3	0.9314	91.6555	677.2	284.4	4.9436	677.2	1568.66	0.439	0.000269322	36.6509	0.245757	60.9391	238.273	0.231109	0.406	0.458	0.885	52.6117	8076.44	9198.98	8291.07	157.59	328.2	5617.3	17.1155	396768	17.2156
2013	辽宁	6	0.071313	170.467	0.115728	0.00274964	170.349	0.00617423	0.111442	1473	61996	38.7	66.45	300.27	0.774406	9989.4	0.034087	117.83	0.793685	0.191707	104.41	6258.7	1.1795	97.2472	1631.4	726.9	8.3869	1631.4	2823.19	0.559	0.000230657	56.4883	0.251369	107.471	531.165	0.360601	1	1	1	7.22933	9989.4	408.5	1155.32	159.81	550	3226.4	5.86618	1172900	15.6601
2013	吉林	7	0.0550757	52.172	0.0414063	0.00110002	52.0581	0.000764935	0.113142	1260	47428	35.5	55.74	240.377	1.17367	9123.13	0.00714098	128.65	0.785837	0.0939158	86.2191	3814	1.2013	100	695	379.6	4.2579	695	1596.94	0.423	0.000206714	38.978	0.162339	76.0367	118.436	0.0939968	0.476	0.539	0.882	15.4739	9123.13	7006.47	1661.59	107.38	267	4789.9	17.9397	421497	17.3271
2013	黑龙江	8	0.0556392	75.4373	0.0461672	0.00200115	75.2681	0.0134526	0.155689	1634	37697	41.4	58.04	314.523	1.09462	9132.45	0.00664673	110.03	0.790781	0.0544109	78.7596	5388.7	1.4499	100	865.2	459.6	5.5053	865.2	1872.65	0.395	0.000385953	30.9198	0.163719	57.4552	195.336	0.119545	0.58	0.745	0.778	24.9599	9132.45	15864.1	3993.59	160	330.1	11564.4	35.033	447855	19.4487
2013	上海	9	0.0849742	157.929	0.629198	0.00173561	157.833	0.0831482	0.012187	251	90993	62.2	89.6	3.51719	0.50193	18626.9	0.105549	770.66	0.79997	2.51498	132.524	3923	0.5286	100	1374.6	511.1	4.6881	1374.6	2392.52	0.707	0.00172528	174.45	0.280504	0.742861	216.527	0.862659	1	1	1	1.05099	18626.9	188.01	31.74	30.2	143.3	168.5	1.17585	2693628	40.9372
2013	江苏	10	0.180867	269.736	0.0946774	0.00357958	269.545	0.0129044	0.17777	2849	75354	44.7	64.39	372.284	0.962293	12953.5	0.0502123	171.79	0.744163	0.443291	100.031	10356.5	0.8907	100	3063.2	1431.3	16.0201	3063.2	6341.36	0.517	0.000267236	31.4354	0.243277	575.172	558.615	0.196074	1	1	1	2.9327	12953.5	4581.58	652.73	222.57	1500.2	5360.8	3.57339	3911073	17.4924
2013	浙江	11	0.167724	123.06	0.0621829	0.00178853	122.926	0.0182564	0.115563	1979	68805	46.1	63.94	562.509	0.79519	15407.8	0.0288129	217.71	0.788633	0.35785	128.625	10807.2	0.7815	100	2447.4	1242.7	17.3735	2447.4	5421.29	0.608	0.000331828	46.9953	0.50175	540.402	378.119	0.191066	1	1	1	6.96438	15407.8	1978.51	864.21	124.09	720.2	1253.7	1.74077	2958685	18.0398
2013	安徽	12	0.084668	60.4162	0.0192164	0.00188795	60.2392	0.00333176	0.173708	3144	32001	33	47.87	506.758	1.2946	7732.57	0.00870428	120.16	0.710077	0.252407	65.6548	7561.9	1.4959	100	1124.6	546.8	7.4096	1124.6	2839.59	0.359	0.000315309	21.4516	0.18028	141.988	189.788	0.0603652	0.405	0.503	0.806	5.75548	7732.57	5883.1	1118.52	194.34	1012.4	6625.3	6.54415	985907	16.425
2013	福建	13	0.0900636	107.049	0.0722816	0.00184107	106.943	0.0176107	0.088107	1481	58145	39.1	60.8	268.287	0.758575	10655.4	0.0325382	199.51	0.749807	0.194625	114.024	7726	0.8828	99.5147	1439.4	835.6	9.8495	1439.4	2736.12	0.641	0.000907446	35.8257	0.648402	240.192	158.796	0.107222	1	1	1	13.8675	10655.4	1338.74	1090.82	78.66	742.5	1202.1	1.61899	1261514	15.1718
2013	江西	14	0.0644399	29.2061	0.0126324	0.000914692	29.1201	0.0023578	0.0836259	2312	31930	35.1	49.04	394.211	0.940422	8335.58	0.0230758	144.5	0.71295	0.156518	62.0699	4088.4	1.1761	100	868.6	410.1	7.6364	868.6	1677.07	0.326	0.000306554	19.6999	0.175136	103.933	132.735	0.0574114	0.575	0.646	0.89	11.8376	8335.58	3087.31	1447.26	122.26	638.5	3690.9	5.78058	509018	12.1543
2013	山东	15	0.143615	149.308	0.0331648	0.00262473	149.007	0.00153145	0.299207	4502	56885	41.2	53.46	874.88	1.03429	10174.3	0.0138457	157.91	0.73542	0.369231	85.6165	11424.4	1.4821	100	2537	1465.1	14.2994	2537	5359.78	0.447	0.00013743	23.9297	0.144899	448.769	579.877	0.128804	0.643	1	0.643	4.18536	10174.3	7633.53	1156.75	276.38	2112	7294.6	3.45388	2253930	15.0411
2013	河南	16	0.101906	173.014	0.0327059	0.00505726	172.68	0.013257	0.320298	5290	34211	32	43.6	852.543	1.06736	8033.75	0.00556373	176.57	0.703069	0.321294	76.4923	8968.1	1.6731	99.9313	1747	1000.5	12.5882	1747	4097.75	0.349	0.000127535	18.5394	0.128597	301.677	236.391	0.0446864	0.42	0.736	0.57	5.05221	8033.75	8140.7	1272.5	251.87	2082.2	10081.8	4.8419	1173632	11.627
2013	湖北	17	0.093346	69.504	0.0263472	0.00162294	69.3189	0.012994	0.172048	2638	42826	38.1	54.51	482.481	0.893879	8380.34	0.010335	110.82	0.751483	0.189295	76.1643	7235.2	1.1165	99.1128	1153.2	813.3	8.5785	1153.2	2652.2	0.431	0.000238925	34.2254	0.189516	144.066	173.505	0.0657713	0.562	0.724	0.777	9.6976	8380.34	5281.81	1582.26	163.16	1246.4	4258.4	3.41656	1230455	18.0948
2013	湖南	18	0.0891984	44.5243	0.012787	0.00120522	44.3818	0.00962176	0.132938	3482	36943	40.3	47.63	589.059	0.721688	8003.35	0.00641308	86.18	0.711603	0.187114	68.3043	7090.9	1.053	99.6251	1219.6	702.4	9.0778	1219.6	2914.22	0.363	0.000146912	19.7462	0.175504	140.205	153.096	0.0439679	0.632	0.868	0.727	11.5171	8003.35	4149.51	1822.47	158.24	1425.5	4936.6	3.46307	904501	15.808
2013	广东	19	0.180062	268.822	0.078328	0.00456923	268.64	0.0495085	0.132397	3432	58833	47.8	68.09	486.867	0.605064	11077	0.0402816	165.32	0.760754	0.371278	138.163	21148.1	0.7592	99.9951	3325.2	2081.7	21.8854	3325.2	9856.59	0.66	0.000253202	34.9863	0.298648	518.563	583.906	0.170136	0.86	1	0.86	7.77989	11077	2621.83	1502.92	193.18	1349.9	2507.6	1.85762	5611448	26.084
2013	广西	20	0.0686047	10.0418	0.00385629	0.000326658	9.91171	0.00573783	0.124337	2604	30741	36	45.11	496.342	0.793489	6436.14	0.00970542	121.04	0.692377	0.112358	62.2034	4462	1.7073	100	978.8	559.6	7.2888	978.8	2104.76	0.379	0.00027596	14.6708	0.1362	102.551	86.5715	0.0332456	0.59	0.763	0.773	16.5917	6436.14	4419.45	1958.98	118.07	1222	3076	2.51718	503282	16.718
2013	海南	21	0.0437003	99.5776	0.235408	0.00279218	99.5264	0.016326	0.0348417	423	35663	48.3	52.28	68.1637	0.551546	7865.32	0.0359793	86.4	0.731087	0.158882	95.8693	1532.4	1.0194	100	198.6	110.9	2.0948	198.6	691.047	0.464	0.00177608	7.77033	0.340415	25.9981	33.871	0.0800733	1	1	1	8.97111	7865.32	726.72	298.11	33.23	271.8	421.8	1.55188	146446	33.6475
2013	重庆	22	0.0515514	156.206	0.126278	0.00361394	156.144	0.0116104	0.0500227	1237	43223	41.4	58.29	137.03	0.727496	7912.22	0.0226049	96.32	0.711488	0.212683	80.1608	3810	0.9369	98.7691	778.8	438.8	5.4454	778.8	1944.87	0.439	8.26068e-05	21.1683	0.284276	66.6114	124.634	0.100755	0.616	0.619	0.995	11.1252	7912.22	2455.82	710.12	63.83	704.4	2253.9	3.19974	760575	16.7228
2013	四川	23	0.0897748	321.096	0.0718817	0.00984443	320.915	0.0483465	0.132316	4467	32617	35.2	44.96	541.486	0.577011	7489.83	0.0122821	98.65	0.706908	0.0965204	77.5044	14820.6	0.8776	98.751	1775.7	835.2	12.4273	1775.7	4834.98	0.351	0.000162389	16.6876	0.177821	188.722	220.311	0.0493198	0.734	1	0.734	24.1575	7489.83	6734.78	4223.45	174.83	1324	6469.9	4.88663	1386034	17.898
2013	贵州	24	0.042391	18.3247	0.00841741	0.000791529	18.272	0.0057301	0.046973	2177	23151	46.6	37.89	257.107	1.34921	5159.24	0.00609392	75.05	0.686317	0.110211	76.0254	4954	1.1385	91.8805	494.2	292.4	6.3899	494.2	1705.31	0.329	0.000418619	17.9196	0.161271	44.5092	91.0298	0.0418143	0.583	0.588	0.991	23.3656	5159.24	4548.14	1478.81	63.29	874.9	3118.4	3.56429	335967	19.5762
2013	云南	25	0.0703056	9.46654	0.00339424	0.000373846	9.32502	0.0136274	0.127898	2789	25322	41.8	39.99	327.087	0.944058	5797.22	0.00905583	143.11	0.719623	0.0713718	72.4569	5922.6	1.4113	100	736.9	404.7	8.8065	736.9	2390.63	0.328	0.00026768	20.7272	0.181838	76.8835	157.329	0.0564105	0.52	0.568	0.915	33.1977	5797.22	6219.81	3299.52	99.39	926	4499.4	4.85896	531742	21.3106
2013	陕西	26	0.0654987	152.202	0.0830342	0.00352997	152.077	0.00630646	0.118041	1833	43117	34.9	51.57	331.006	1.48451	6139.19	0.00965118	82.97	0.750861	0.111067	93.3247	4961.9	1.393	100	940.9	506.2	7.6667	940.9	2534.27	0.45	0.000211514	39.8544	0.210594	96.4104	197.204	0.107585	0.634	0.673	0.941	20.5123	6139.19	3992.01	1862.52	90.8	567.3	3105.1	5.47347	639118	19.6547
2013	甘肃	27	0.0537315	50.3606	0.0325748	0.00205227	50.2705	0.00263176	0.0874436	1546	24539	41	40.5	113.931	0.935916	4821.33	0.00295208	63.92	0.742011	0.0367744	76.5337	2633.8	1.2663	100	460.3	192.2	4.7299	460.3	1456.49	0.347	0.000552796	22.8671	0.173625	34.0198	72.4228	0.0468453	0.49	0.518	0.944	21.467	4821.33	5378.83	1855.61	86.44	535.2	2858.7	5.34137	246424	15.8737
2013	青海	28	0.0264981	89.8787	0.301606	0.00243739	89.8716	0.000268866	0.00683643	298	36875	32.8	49.29	70.7554	0.527517	5784.02	0.00416949	62.43	0.729503	0.00483194	93.8778	1130	0.7727	73.5569	117.8	54.9	1.2871	117.8	308.835	0.478	0.000732829	80.2399	0.200307	3.742	34.0504	0.114263	0.957	1	0.957	133.891	5784.02	588.21	4510.78	33.69	51	280	5.4902	93675	22.8522
2013	宁夏	29	0.0368676	42.3458	0.134859	0.00106899	42.3217	0.000304092	0.0238194	314	39613	42	52.84	69.5657	1.76552	6568.94	0.00529305	100.33	0.726801	0.0594545	95.8735	1158	1.0332	100	150.3	71.1	1.1757	150.3	472.502	0.437	0.000447899	66.7718	0.487712	7.7312	30.8724	0.0983197	0.437	1	0.437	12.7249	6568.94	128.44	381.11	29.95	199.5	801.6	4.01805	128788	19.524
2013	新疆	30	0.0428781	275.698	0.21933	0.00734157	275.557	0.0073068	0.134112	1257	37553	37.4	44.94	334.589	1.01662	6760.81	0.00323359	75.65	0.728007	0.00819578	94.2431	5162	0.8586	99.8559	628.6	293	4.9906	628.6	1158.36	0.49	0.000895605	62.2186	0.414055	54.3893	142.778	0.113586	0.406	0.462	0.878	34.4326	6760.81	5160.2	5168.68	150.11	433.1	2234.8	5.16001	367045	19.9448
2012	北京	1	0.0835695	199.285	0.696802	0.0022782	199.192	0.0842767	0.00881278	286	87475	76.4563	86.29	46.0012	0.338155	15955.8	0.0413232	127.13	0.820283	0.885188	156.9	4734	0.6704	100	1076.76	473.695	4.37223	1076.76	3225.82	0.722	0.00348327	294.521	0.360549	94.3896	199.695	0.698233	1	1	1	3.24548	15955.8	220.86	109.6	33.77	71.8	193.9	2.70056	2.97866e+06	54.8331
2012	天津	2	0.0475264	70.5488	0.270302	0.000757181	70.5271	0.00565087	0.0160819	261	93173	46.9871	81.55	20.9294	0.69251	13653.3	0.0421153	178.98	0.778136	0.764583	97.8	2045	1.323	100	461.673	204.778	0.908346	461.673	630.542	0.585	0.00032952	90.9862	0.182334	0.51	99.786	0.382322	0.545	0.603	0.904	1.76594	13653.3	439.28	70.62	39.99	94.4	322.9	3.42055	776247	24.9799
2012	河北	3	0.0833779	97.9774	0.0252714	0.00267815	97.7353	0.00389116	0.238172	3877	36584	35.3143	46.6	542.611	1.04385	7876.88	0.00710999	147.8	0.729632	0.233505	76.1	11205.2	2.5635	100	1756	963.909	4.61576	1756	3187.91	0.415	0.000283174	33.316	0.215569	222.565	230.749	0.0595175	0.573	0.802	0.715	7.29155	7876.88	6558.33	1308.25	179.42	1309.7	6302.4	4.81209	883574	12.2592
2012	山西	4	0.0499885	80.9884	0.0460162	0.00240836	80.9211	0.00466191	0.0626736	1760	33628	38.6611	51.32	271.614	1.82792	6201.66	0.00687557	86.94	0.76331	0.143731	76.9	4648.9	1.722	100	737.356	504.785	5.60418	737.356	1536.42	0.442	0.000821466	61.6077	0.265265	52.4542	149.993	0.0852231	0.414	0.414	0.998	11.6671	6201.66	4064.19	1014.34	86.94	271.1	3291.5	12.1413	533239	14.9571
2012	内蒙古	5	0.0458243	82.0107	0.0779569	0.0012837	81.9048	0.00485428	0.101051	1052	63886	35.4553	58.42	122.209	1.85108	7382.29	0.00656703	100.6	0.78272	0.0137805	102.7	5148.3	1.1298	94	548.735	274.799	3.08484	548.735	1402.56	0.389	0.000238648	32.4765	0.217766	24.785	211.504	0.201049	0.445	0.465	0.958	63.8097	7382.29	9186.93	9522.96	149.24	351.3	5589.4	15.9106	404238	14.8148
2012	辽宁	6	0.0645301	138.15	0.0916115	0.0024387	138.034	0.00743691	0.108959	1508	56649	38.0744	65.65	292.584	0.794885	9124.36	0.0387401	117.85	0.796838	0.19454	97.9	6229.82	1.4218	94.2	1267.47	707.935	6.16112	1267.47	2624.89	0.502	0.000207138	50.7283	0.225738	130.35	459.526	0.304725	1	1	1	8.02681	9124.36	408.5	1122.79	139.88	540.6	3217.3	5.95135	1.15647e+06	12.7024
2012	吉林	7	0.0459788	49.4374	0.0388353	0.00113872	49.3279	0.000588816	0.108923	1273	43415	34.7623	54.54	243.247	1.21223	8389.43	0.00729092	125.38	0.800166	0.0966474	82.1	3751	1.7091	100	635.581	364.558	3.19764	635.581	1462.79	0.386	0.000188633	35.5685	0.148139	68.0637	112.249	0.088177	0.473	0.473	0.999	15.3883	8389.43	7013.7	1639.32	106.53	288.5	4610.3	15.9802	462350	14.0462
2012	黑龙江	8	0.0481795	73.1331	0.0442694	0.00204791	72.9662	0.013831	0.153014	1652	35711	40.4651	56.88	309.467	1.08925	8338.84	0.00690272	108.66	0.790403	0.0549674	69.5	5010.76	1.5649	100	771.666	435.832	4.07562	771.666	1691.84	0.347	0.000339052	27.1625	0.143824	48.9588	185.655	0.112382	0.561	0.642	0.873	25.4111	8338.84	15845.9	3792.36	149.24	307.7	11519.5	37.4374	384076	13.3564
2012	上海	9	0.0787452	139.461	0.546906	0.00163355	139.373	0.0765466	0.0120619	255	85373	60.4465	89.3	2.91731	0.544963	17313	0.100763	742.02	0.825244	2.58533	128.2	3973	0.6276	100	1491.5	541.021	2.52404	1491.5	2248.41	0.684	0.00166915	168.775	0.271379	0.613215	195.862	0.768085	1	1	1	1.44931	17313	188.19	36.74	25.35	145.7	187.6	1.28758	2.39433e+06	37.9991
2012	江苏	10	0.167768	245.241	0.0837001	0.00358818	245.053	0.0109577	0.177619	2930	68347	43.5049	63.01	370.981	0.991839	11896.7	0.0518519	166.56	0.753386	0.4526	94.6	9665.74	1.1695	100	2892.37	1350.72	12.2437	2892.37	5975.64	0.5	0.000258449	30.4017	0.235278	539.524	508.455	0.173534	1	1	1	3.47221	11896.7	4584.66	671.56	193.41	1466.9	5336.6	3.63801	3.66067e+06	15.2274
2012	浙江	11	0.150602	104.372	0.0517716	0.00164692	104.241	0.0159761	0.114363	2016	63374	45.2358	62.91	541.574	0.828843	14240.9	0.0280201	210.86	0.789125	0.36063	117.9	9871.22	1.0324	100	2250.42	1152.64	13.3801	2250.42	5136.61	0.59	0.000322004	45.604	0.486896	488.209	360.382	0.178761	1	1	1	8.26408	14240.9	1979.39	867.15	104.93	724.7	1251.6	1.72706	2.72539e+06	15.0589
2012	安徽	12	0.076168	54.0912	0.0168824	0.00187869	53.9167	0.00375024	0.170766	3204	28792	32.7008	46.3	471.344	1.33615	7002.19	0.00896225	115.15	0.71573	0.255429	60.5	7479.9	2.3501	100	1063.77	507.011	5.57154	1063.77	2493.86	0.313	0.000274907	18.7029	0.15718	129.727	173.522	0.054158	0.426	0.516	0.826	6.73378	7002.19	5881.29	1119.02	166.18	983.2	6622	6.73515	948193	15.2199
2012	福建	13	0.0813973	81.3103	0.0537056	0.00154105	81.2069	0.015548	0.0879402	1514	52763	39.2712	59.32	251.292	0.817993	9730.7	0.0345337	191.55	0.746874	0.194642	108.8	7704.6	1.1797	98.8	1439.84	737.951	8.48347	1439.84	2546.11	0.613	0.000867807	34.2607	0.620079	217.555	127.458	0.0841865	1	1	1	16.5773	9730.7	1338.4	1073.05	64.73	728.2	1201.1	1.64941	1.22807e+06	14.6719
2012	江西	14	0.0539577	21.8651	0.00924919	0.000759204	21.7784	0.00381507	0.0828756	2364	28800	34.6444	47.39	385.212	1.00869	7619.97	0.0232613	140.97	0.703965	0.155618	57.3	3945.87	1.6589	100	719.32	371.989	5.65523	719.32	1374.54	0.285	0.000268	17.2223	0.153109	92.1373	109.784	0.04644	0.601	0.602	1	14.8443	7619.97	3083.5	1416.44	95.42	621.9	3675.9	5.91076	447037	9.92556
2012	山东	15	0.124528	145.962	0.0316827	0.00281955	145.644	0.0154806	0.302461	4607	51768	39.981	52.03	916.914	1.04817	9251.9	0.0136733	151.76	0.733486	0.370456	78.7	11103.4	1.6641	100	2144.86	1364.12	8.6739	2144.86	4784.98	0.401	0.000123287	21.4671	0.129987	402.855	537.545	0.11668	0.635	1	0.635	4.23346	9251.9	7635.67	1158.02	273.54	2083.1	7202.3	3.45749	2218311	11.906
2012	河南	16	0.0873757	160.316	0.0296059	0.00508955	159.988	0.0146017	0.31328	5415	31499	30.9385	41.99	869.281	1.23034	7338.18	0.00578795	167.76	0.70628	0.326065	61.6	8550.4	2.1534	100	1435.71	927.618	8.65032	1435.71	3387.78	0.304	0.00011109	16.149	0.112016	255.316	215.681	0.0398302	0.394	0.753	0.523	5.61667	7338.18	8156.76	1228.14	218.66	2060.9	9985.2	4.84507	1.19366e+06	9.36958
2012	湖北	17	0.084004	63.6716	0.0236962	0.00165072	63.4866	0.0111093	0.173827	2687	38572	36.8918	53.23	417.473	0.953321	7630.06	0.0107778	106.42	0.75155	0.190732	79.1	6805.69	1.4283	99.8	1023.53	707.985	6.08101	1023.53	2319.05	0.401	0.000222295	31.8432	0.176325	126.349	145.209	0.0540414	0.552	0.762	0.724	10.4626	7630.06	5289.97	1465.18	140.04	1240.2	4180.1	3.3705	1.14039e+06	15.4808
2012	湖南	18	0.080269	40.8949	0.0115457	0.00122147	40.7536	0.00914876	0.132111	3542	33480	39.0156	46.22	546.016	0.804769	7293.48	0.00665315	83.57	0.702477	0.1853	64.6	5688.4	2.1313	99.7	1070.16	604.393	5.32129	1070.16	2477.7	0.333	0.00013477	18.1143	0.161	113.211	136.418	0.0385144	0.74	0.933	0.793	12.8754	7293.48	4146.25	1789.81	139.01	1378.7	4908	3.55988	808829	14.2594
2012	广东	19	0.157674	252.494	0.0731018	0.0046676	252.314	0.0463272	0.133413	3454	54095	46.4704	67.15	487.586	0.64745	10254.4	0.0403376	162.32	0.76648	0.376406	118.7	20392.6	0.971	100	3158.08	1903.57	14.4671	3158.08	9120.72	0.631	0.000242076	33.4491	0.285526	483.636	501.776	0.145274	0.795	1	0.795	8.32097	10254.4	2614.44	1489.12	178.96	1271.1	2540.2	1.99843	4.74264e+06	22.8445
2012	广西	20	0.0599691	7.09572	0.00268371	0.000253854	6.97332	0.00133378	0.121066	2644	27952	35.4067	43.48	448.88	0.8186	5819.26	0.0104576	114.22	0.680848	0.110825	62.1	3865.5	2.0112	99.5	848.022	507.096	4.57012	848.022	1715.15	0.342	0.000249019	13.2386	0.122903	87.6798	72.6295	0.0274696	0.581	0.793	0.733	18.7354	5819.26	4414.24	1786.61	95.36	1187.3	3069.1	2.58494	465660	14.5359
2012	海南	21	0.0455683	102.744	0.239495	0.00317335	102.695	0.0157708	0.0330551	429	32377	46.9099	51.02	78.3871	0.509471	7177.9	0.0337611	83.49	0.736244	0.160176	88.4	1512.4	1.2949	99.2	168.925	95.5348	1.25608	168.925	648.755	0.437	0.00167273	7.31818	0.320606	21.4413	32.6788	0.0761744	1	1	1	9.4683	7177.9	726.68	282.25	29.81	262.4	438.6	1.67149	136381	33.4114
2012	重庆	22	0.0434097	153.573	0.12121	0.00394646	153.513	0.010753	0.0488564	1267	38914	39.3915	56.64	122.631	0.817707	7197.31	0.0206474	93	0.706711	0.21178	70.9	3715.03	1.1401	97.5	648.799	388.071	1.79864	648.799	1763.74	0.409	7.69617e-05	19.7217	0.264849	51.8041	100.182	0.07907	0.593	0.594	0.999	11.6662	7197.31	2451.28	692.04	59.32	674.5	2259.6	3.35004	740334	14.678
2012	四川	23	0.0821507	331.212	0.0726183	0.0111866	331.038	0.0415373	0.132659	4561	29608	34.526	43.35	497.1	0.581551	6828.33	0.0118536	94.64	0.719556	0.0989551	68.3	13749.2	1.1421	99.6	1316.32	823.021	8.47876	1316.32	4404.63	0.318	0.000147122	15.1187	0.161103	166.207	202.361	0.0443677	0.805	1	0.805	26.441	6828.33	6732.06	4239.82	160.35	1304.1	6468.2	4.9599	1.26948e+06	17.1776
2012	贵州	24	0.0356398	11.4869	0.00518362	0.000582796	11.4363	0.00405658	0.0465438	2216	19710	47.908	36.3	207.276	1.33273	4627.43	0.00480606	69.78	0.678718	0.109617	66.9	4473.76	1.7273	89	466.762	243.929	2.90316	466.762	1412.89	0.286	0.000363906	15.5775	0.140193	36.6923	77.8355	0.0351243	0.525	0.525	1	27.3665	4627.43	4552.19	1524.59	55.71	800.9	3054.3	3.81358	323394	18.9627
2012	云南	25	0.0640497	9.53248	0.00337075	0.000429488	9.39744	0.0123191	0.122719	2828	22195	41.0857	38.47	270.212	1.01296	5272.35	0.00982325	135.13	0.726887	0.0724538	62.5	5182.1	1.6313	100	663.691	375.516	5.49225	663.691	2134.25	0.285	0.000232588	18.0099	0.157999	65.1783	139.794	0.0494323	0.505	0.511	0.989	38.9258	5272.35	6224.92	3175.96	81.59	831.4	4399.6	5.2918	496704	19.6406
2012	陕西	26	0.0608043	142.856	0.0761494	0.0037044	142.74	0.00209936	0.114345	1876	38564	34.66	49.71	329.512	1.36444	5606.17	0.00922215	80.72	0.766629	0.114319	87.2	4924.44	1.5457	100	803.615	439.587	5.04733	803.615	2313.75	0.415	0.000195063	36.7546	0.194215	83.306	177.065	0.0943844	0.538	0.553	0.972	22.6219	5606.17	3985.49	1847.76	81.68	551.4	3127.5	5.67193	546355	16.4109
2012	甘肃	27	0.0470671	43.9613	0.0278412	0.00200024	43.8761	0.00261244	0.0825301	1579	21978	40.1686	38.78	102.246	0.970372	4388.5	0.00364706	60.99	0.742084	0.0371163	68.8	2367.8	1.5076	100	430.76	163.3	2.13861	430.76	1322.79	0.31	0.000493852	20.4288	0.155111	16.6852	64.2028	0.0406604	0.519	0.519	1	25.0899	4388.5	5383.47	2544.87	101.43	506	2839.4	5.61146	228538	13.7182
2012	青海	28	0.0199105	86.7508	0.288209	0.00261447	86.7442	0.000244502	0.0063887	301	33181	32.9695	47.85	72.5788	0.472939	5205.1	0.00416976	61.02	0.723756	0.00480694	94.6	848	2.1954	73.7	105.58	49.9201	0.900079	105.58	264.876	0.419	0.000642375	70.3358	0.175583	2.596	31.096	0.103309	0.968	1	0.968	133.672	5205.1	588.53	4372.42	32.71	49.4	280.2	5.67206	87722.5	17.7479
2012	宁夏	29	0.0341006	44.3165	0.138923	0.00121769	44.2916	0.00165998	0.0232414	319	36394	41.9649	51.15	62.5277	1.84114	6057.05	0.00515387	97.02	0.72	0.0589091	92.5	967.8	1.3231	98.8	122.059	60.9079	0.586939	122.059	433.685	0.403	0.000413051	61.5767	0.449767	7.2958	26.9097	0.0843564	0.432	1	0.432	17.0414	6057.05	128.61	415.81	24.4	192.9	828.3	4.29393	132970	18.9576
2012	新疆	30	0.0351135	220.627	0.176361	0.00652821	220.491	0.0107666	0.125156	1251	33796	36.0169	44.22	289.715	0.981723	6158.09	0.00369613	73.19	0.727107	0.00816024	91	4122	1.1846	99.9	548.074	255.022	2.6255	548.074	990.289	0.436	0.000796906	55.3619	0.368425	46.3934	133.583	0.106781	0.401	0.484	0.828	50.883	6158.09	5148.07	6308.48	123.98	437	2131.2	4.87689	365103	18.6045
2011	北京	1	0.0659062	159.26	0.570823	0.00195032	159.171	0.0798221	0.00902358	279	81658	76.1	86.2	59.1	0.378861	14735.7	0.0397791	124.47	0.824307	0.8885	131.29	4474	0.8249	100	801.8	510.8	4.37223	801.8	3181.72	0.703	0.00339161	286.77	0.351061	93.9	180.64	0.647455	0.987	1	0.987	3.27817	14735.7	221.96	111.602	34.044	75	209.4	2.792	2.71493e+06	52.2431
2011	天津	2	0.0355226	56.347	0.213435	0.000661248	56.3262	0.00472801	0.0160475	264	85213	46.2	80.43	27	0.705007	12321.2	0.0481137	173.18	0.795802	0.76775	95.12	2080	1.9292	100	367.9	186.7	0.908346	367.9	514.057	0.556	0.000313185	86.4758	0.173295	0.7	83.65	0.316856	0.541	0.598	0.905	1.79878	12321.2	441.1	70.98	39.46	92.7	310.8	3.35275	745947	22.8665
2011	河北	3	0.0703261	76.2528	0.0193584	0.00224477	76.016	0.00410415	0.232631	3939	33969	34.6	45.59	609.1	0.997588	7119.7	0.00722744	141.94	0.742277	0.241674	70.82	9435	2.9052	100	1150.4	824.5	4.61576	1150.4	2657.56	0.361	0.000246327	28.9809	0.187519	193	187.83	0.0476847	0.563	0.811	0.694	7.03148	7119.7	6564.98	1311.39	186.503	1263.1	6286.1	4.97672	818358	10.0805
2011	山西	4	0.0377925	69.1769	0.0382616	0.00220611	69.1125	0.00413005	0.0603406	1808	31357	35.2	49.79	235.4	1.77684	5601.4	0.007472	84.26	0.760734	0.145956	68.46	4477.2	2.271	100	639.2	416.1	5.60418	639.2	1300.4	0.393	0.000730398	54.7779	0.235858	49.5	133.41	0.0737887	0.423	0.425	0.995	11.203	5601.4	4064.51	1010.95	90.2387	253.4	3287.9	12.9751	497924	13.5944
2011	内蒙古	5	0.0359199	88.4935	0.0821667	0.00152643	88.3982	0.00233075	0.0930514	1077	57974	34.9	57.04	112.2	1.60544	6641.6	0.00731937	96.2	0.794322	0.0142729	93.7	4200.1	1.4932	95	409.3	231	3.08484	409.3	1236.47	0.346	0.000212268	28.8866	0.193694	19.8	176.64	0.164011	0.464	0.487	0.952	61.2853	6641.6	9189.42	9113.53	148.707	337.1	5561.5	16.4981	388700	12.2314
2011	辽宁	6	0.0462929	84.831	0.0538268	0.00167122	84.7181	0.00599611	0.106962	1576	50760	36.7	64.05	294.8	0.807219	8296.5	0.0389124	115.72	0.778674	0.194393	87.69	6185.8	1.8737	100	981.3	655.1	6.16112	981.3	2426.59	0.478	0.000197235	48.303	0.214945	101.4	331.64	0.210431	1	1	1	7.38913	8296.5	408.5	1123	151.98	515.8	3169.8	6.14541	1.13021e+06	9.27147
2011	吉林	7	0.0331925	42.0648	0.0328375	0.00109373	41.9609	0.000704913	0.10328	1281	38460	34.8	53.4	215.1	1.15491	7510	0.00827367	121.62	0.785781	0.0971474	72.96	3550	1.8329	100	498.8	307.4	3.19764	498.8	1328.65	0.352	0.000172017	32.4356	0.135091	53	81.44	0.0635753	0.496	0.498	0.997	15.5715	7510	7021.22	1647.49	105.801	289.2	4545.1	15.7161	452711	11.3896
2011	黑龙江	8	0.0358945	67.3227	0.0403613	0.00205133	67.1711	0.00632314	0.145182	1668	32819	36.2	56.49	317.5	1.08774	7590.7	0.00733688	106.74	0.802668	0.0571587	62	4976.2	1.8156	100	640.6	385.4	4.07562	640.6	1511.02	0.315	0.000307785	24.6576	0.130561	43.4	137.57	0.082476	0.525	0.564	0.931	25.4563	7590.7	15849.1	3860.21	151.641	284.8	11502.9	40.3894	349217	9.58739
2011	上海	9	0.0637796	120.104	0.478503	0.00145475	120.015	0.0761204	0.0131994	251	82560	58	89.3	2.1	0.524547	16053.8	0.0959221	702.41	0.838452	2.65237	113.79	3978	0.4623	100	706.4	493.5	2.52404	706.4	2104.31	0.662	0.00161547	163.347	0.26265	0.48357	179.06	0.713386	1	1	1	1.31396	16053.8	187.65	35.1747	26.77	150.4	186.3	1.2387	2.15006e+06	34.8866
2011	江苏	10	0.138968	203.249	0.067547	0.00326295	203.061	0.00933232	0.178087	3009	62290	42.4	62.01	379.2	0.896281	10805	0.0531797	161.78	0.761962	0.467464	84.95	9536	1.4229	100	2064.2	1171	12.2437	2064.2	5609.92	0.468	0.000241908	28.456	0.22022	406.1	429.2	0.142639	1	1	1	3.32983	10805	4587.8	667.141	200.353	1400.6	5319.2	3.7978	3.42549e+06	13.6267
2011	浙江	11	0.133067	95.2794	0.0462521	0.00160812	95.151	0.0149307	0.113432	2060	59249	43.9	62.29	533.6	0.827134	13070.7	0.0282322	204.9	0.788233	0.3679	105.67	9605.2	1.4549	100	1458.2	1019.7	13.3801	1458.2	4851.94	0.561	0.000306177	43.3624	0.462964	426	313.2	0.152039	1	1	1	7.9703	13070.7	1981.6	867.854	108.886	730.4	1254.1	1.717	2.48972e+06	13.2411
2011	安徽	12	0.0595794	43.7858	0.0132926	0.00170645	43.6144	0.00323593	0.168189	3294	25659	32.5	44.8	447.8	1.378	6232.2	0.00896657	110.03	0.715037	0.260421	54.72	6912	2.1248	97	732.8	432.6	5.57154	732.8	2148.13	0.266	0.000233627	15.8945	0.133578	113.3	139.43	0.0423285	0.431	0.529	0.815	6.46458	6232.2	5886.51	1120.8	173.375	960.1	6621.5	6.89668	874849	13.8291
2011	福建	13	0.064851	82.1626	0.0527021	0.00173423	82.0612	0.0136506	0.0877273	1559	47377	39.2	58.11	233.8	0.71634	8778.6	0.0364966	184.88	0.765661	0.202792	96.21	7179.9	1.7994	99	910.3	605.2	8.48347	910.3	2356.09	0.57	0.000806934	31.8575	0.576582	177.7	119.41	0.076594	1	1	1	15.9965	8778.6	1337.91	1080.39	67.5393	715.4	1226.8	1.71484	1.14789e+06	13.9644
2011	江西	14	0.03888	13.8564	0.00568586	0.000529883	13.771	0.00375986	0.0816626	2437	26150	33.5	45.75	333.7	0.982904	6891.6	0.0230623	137.23	0.709059	0.159947	52.04	3811	1.9763	100	562	313	5.65523	562	1072.01	0.244	0.000229445	14.7447	0.131083	73.3	84.35	0.0346122	0.597	0.598	0.998	14.0438	6891.6	3085.31	1428.68	101.731	608.3	3650.1	6.00049	369592	8.29953
2011	山东	15	0.0974851	114.887	0.0243044	0.0024271	114.574	0.0084896	0.30387	4727	47335	38.3	50.86	842.3	1.0724	8342.1	0.0135831	144.16	0.737175	0.37935	74.24	10822.4	2.4767	99	1756.4	1154.1	8.6739	1756.4	4210.18	0.378	0.000116216	20.2358	0.122532	301.3	406.14	0.0859192	0.644	1	0.644	4.28849	8342.1	7646.92	1160.24	270.548	2064.6	7145.8	3.46111	2111535	9.83725
2011	河南	16	0.0691449	119.305	0.0213847	0.00416264	118.983	0.0138206	0.308786	5579	28661	29.7	40.47	834.6	1.21515	6604	0.00603824	157.91	0.704655	0.332465	53.82	8428.4	2.1503	100	1104.1	784.5	3.75484	1104.1	2677.81	0.275	0.000100493	14.6084	0.10133	189.7	176.74	0.0316795	0.41	0.764	0.537	5.51597	6604	8161.9	1244.99	225.707	2049.2	9859.9	4.81159	1.11601e+06	8.05757
2011	湖北	17	0.0630772	54.2194	0.0195456	0.0015855	54.0357	0.00983885	0.173827	2774	34197	36.9	51.78	362	0.889842	6897.9	0.0109444	101.96	0.755845	0.195684	69.02	6245.3	2.345	98	746.1	580.1	3.01372	746.1	1985.91	0.372	0.000206218	29.5403	0.163573	102	119.28	0.0429993	0.564	0.733	0.769	10.4139	6897.9	5301.49	1506.87	144.697	1161.2	4122.1	3.54986	1.04816e+06	13.7409
2011	湖南	18	0.0610023	33.4	0.00922398	0.00111781	33.2635	0.0085284	0.128029	3621	29880	38.3	44.97	473.2	0.760973	6567.1	0.00688382	79.01	0.71619	0.192181	57.06	5358.9	2.1657	99	780.3	483.1	5.32129	780.3	2041.17	0.295	0.000119391	16.0472	0.142627	85.4	111.97	0.0309224	0.743	0.955	0.779	12.5916	6567.1	4138.04	1802.57	143.156	1330.1	4879.6	3.6686	727879	12.9835
2011	广东	19	0.136242	248.116	0.0705076	0.00488351	247.943	0.0412631	0.13258	3519	50807	45.3	66.57	470	0.59401	9371.7	0.0414736	160.35	0.762128	0.380006	103.37	19076.7	1.6034	100	2519.4	1643.9	14.4671	2519.4	8384.85	0.604	0.000231718	32.0178	0.273309	418.9	441.31	0.125408	0.83	1	0.83	8.36119	9371.7	2601.32	1497.46	179.097	1250.7	2530.4	2.02319	4.10685e+06	20.4164
2011	广西	20	0.0470031	5.66657	0.0020964	0.000223745	5.54755	0.00134251	0.117682	2703	25326	34.1	41.9	409.8	0.783791	5231.3	0.0111311	108.98	0.684952	0.113263	54.94	3746.1	2.3558	99	590.2	414.8	4.57012	590.2	1325.54	0.294	0.000214069	11.3805	0.105654	69.9	66.35	0.0245468	0.629	0.845	0.745	18.3535	5231.3	4421.53	1846.11	100.587	1147.6	3072.8	2.67759	416460	12.8985
2011	海南	21	0.03294	105.716	0.243584	0.00365823	105.663	0.0171565	0.0349524	434	28898	45.5	50.34	58.1	0.476405	6446	0.0338966	81.35	0.73199	0.161382	77.29	1347.4	1.3918	99	127.6	80.4	1.25608	127.6	606.463	0.389	0.001489	6.51435	0.285391	16.2	25.9	0.0596774	1	1	1	9.46251	6446	726.59	287.969	30.4327	257.2	430.6	1.67418	126509	32.1802
2011	重庆	22	0.0286763	133.726	0.101848	0.00387612	133.668	0.0104876	0.0480167	1313	34500	36.2	54.98	106.4	0.81432	6480.4	0.0201336	90.02	0.715386	0.217573	62.43	2976	0.8848	80	482.7	319.9	1.79864	482.7	1582.62	0.37	6.96231e-05	17.8412	0.239595	38.7	86.87	0.0661615	0.595	0.596	0.998	11.8096	6480.4	2449.71	699.591	59.2393	640.1	2259.4	3.52976	683591	13.2139
2011	四川	23	0.0641905	337.852	0.0721444	0.0129282	337.68	0.0416335	0.130736	4683	26133	33.4	41.85	534.5	0.643892	6128.6	0.0123263	90.12	0.717667	0.100733	59.89	12192.5	1.3576	100	979.1	668.4	8.47876	979.1	3974.28	0.277	0.000128154	13.1694	0.140331	129.9	171.04	0.0365236	0.809	1	0.809	26.2586	6128.6	6735.57	4237.49	161.375	1255.2	6440.5	5.13105	1.14895e+06	15.8297
2011	贵州	24	0.0229525	10.3859	0.00460369	0.000632786	10.3379	0.00356729	0.0444308	2256	16413	48.8	35.03	209.5	1.33425	4145.4	0.00446105	65.08	0.667297	0.109867	58.76	3601.1	1.7934	89	427	204.8	0.400323	427	1120.48	0.242	0.00030792	13.181	0.118625	31.3	66.05	0.0292775	0.477	0.48	0.995	27.3589	4145.4	4560.73	1511.28	55.2393	733.6	3055.6	4.16521	291076	17.709
2011	云南	25	0.0489145	9.28986	0.00317385	0.000482214	9.16375	0.0114343	0.114672	2927	19265	41.6	36.57	258.2	1.07784	4722	0.0103527	125.08	0.727429	0.0737949	56.27	5276.2	2.0199	100	443.8	298	5.49225	443.8	1877.87	0.248	0.000202392	15.6718	0.137487	50.3	116.22	0.0397062	0.498	0.504	0.988	38.1468	4722	6233.53	3218.8	84.3793	763.5	4326.9	5.66719	456476	17.8037
2011	陕西	26	0.0481538	135.304	0.0685777	0.00404326	135.199	0.0020719	0.102619	1973	33464	34.8	47.35	322.1	1.31033	5027.9	0.00725364	78.3	0.764855	0.116462	77.84	4306.8	1.8959	100	621.2	369.8	5.04733	621.2	2093.22	0.383	0.000180022	33.9205	0.179239	64.9	142.14	0.0720426	0.525	0.539	0.972	22.3839	5027.9	3989.87	1855.14	82.8787	536.7	3134.9	5.84107	446802	13.8234
2011	甘肃	27	0.0320416	34.3825	0.0213291	0.00175465	34.3025	0.00229488	0.0776524	1612	19595	39.1	37.25	95.7	0.909919	3909.4	0.00379683	57.99	0.742195	0.037814	63.07	2234	1.6927	100	251.4	133.6	2.13861	251.4	1189.09	0.274	0.000436502	18.0564	0.137098	16	51.27	0.0318052	0.504	0.507	0.994	25.8859	3909.4	5388.01	2541.22	98.17	465.9	2833.7	6.08221	210750	12.0008
2011	青海	28	0.0104193	69.32	0.226536	0.00234808	69.3137	0.000252911	0.00604575	306	29522	32.3	46.53	69.7	0.494762	4608.5	0.00514787	59.35	0.735064	0.00495556	82.32	649	2.9534	74	62	41.6	0.900079	62	220.917	0.369	0.00056572	61.9425	0.15463	1.8	24.9	0.0813725	1	1	1	137.602	4608.5	588.32	4419.33	32.1167	42.8	279.4	6.52804	80786.2	14.7993
2011	宁夏	29	0.0235254	40.2	0.125234	0.0012166	40.1761	0.00149403	0.022427	321	33043	41	50.2	55.6	1.56609	5410	0.00587805	92.14	0.736042	0.0609242	82.22	1035.8	1.4066	87	79	52.2	0.586939	79	394.867	0.328	0.00033618	50.117	0.366063	6.5	21.43	0.0667601	0.464	1	0.464	17.5678	5410	113.32	416.18	23.69	189.5	852.4	4.49815	127444	17.0588
2011	新疆	30	0.0234793	205.635	0.164904	0.00683469	205.506	0.00909413	0.119793	1247	30087	34	43.73	187.2	0.977823	5442.2	0.00369949	71.38	0.73446	0.0083494	76.47	3709	1.4194	100	319.1	206.1	2.6255	319.1	822.214	0.404	0.000738418	51.2986	0.341384	34.9	120.7	0.0967923	0.405	0.492	0.824	50.883	5442.2	5135.38	6308.48	123.98	441.5	2047.5	4.6376	343352	17.1353
[truncated: 20 more columns]

## Sheet: Data Sources
Variable	N	Mean	Std. Dev	Min	Max
ln C	300	4.6995	0.8918	1.7346	6.4951
Sz	300	0.1329	0.1149	0.0104	0.818
lg	300	10.8406	0.4361	9.7058	12.013
energy	300	0.9451	0.4441	0.0248	2.4609
lnjiju	300	0.2412	0.1183	0.1133	0.3867
open	300	0.0225	0.0182	0.0056	0.0594
